# Supplementary material for: Mammary gland multi-omics data reveals new genetic insights into milk production traits in dairy cattle
Source: PLoS Genet. 2025 Apr 17;21(4):e1011675. doi: 10.1371/journal.pgen.1011675 (PMC12054919; doi:10.1371/journal.pgen.1011675)
Supplement: S1 Table — (XLSX) [file pgen.1011675.s018.xlsx]

## Sheet: Sheet1
Table S1. Number, mean and standard deviation (SD) of phenoptype for 12 traits.
Trait category	Trait Name	Abbreviation	Number of Bulls	Deregressed PTA Mean	Deregressed PTA SD
Milk production	Milk yield	MY	23566	-305.342	934.439
	Milk fat yield	MFY	23566	-8.919	33.3754
	Milk fat percentage	MFP	23566	0.02	0.117632
	Milk protein yield	MPY	23566	-6.648	26.0297
	Milk protein percentage	MPP	23566	0.012	0.0500092
Healthy	Somatic cell score	SCS	23561	3.032	0.234489
Reproduction	Cow conception rate	CCR	18893	-0.905	5.1852
	Heifer conception rate	HCR	17614	-0.66	9.60985
	Daughter calving ease	DCE	20575	9.12	3.09196
	Daughter stillbirth	DSB	18508	8.044	2.80226
	Age at first calving	AFC	23355	-2.558	1.9131
	Daughter pregnancy rate	DPR	22515	-0.593	3.02517
PTA: predicted transmitting abilities
