# Supplementary material for: Mammary gland multi-omics data reveals new genetic insights into milk production traits in dairy cattle
Source: PLoS Genet. 2025 Apr 17;21(4):e1011675. doi: 10.1371/journal.pgen.1011675 (PMC12054919; doi:10.1371/journal.pgen.1011675)
Supplement: S3 Table — (XLSX) [file pgen.1011675.s020.xlsx]

## Sheet: Upregulated gene KEGG
Term	Count	%	PValue	Genes	List Total	Pop Hits	Pop Total	Fold Enrichment	Bonferroni	Benjamini	FDR
bta01100:Metabolic pathways	431	12.2374	1.968e-49	ENSBTAG00000047896, ENSBTAG00000019852, ENSBTAG00000007309, ENSBTAG00000005191, ENSBTAG00000015980, ENSBTAG00000012072, ENSBTAG00000024542, ENSBTAG00000001945, ENSBTAG00000019956, ENSBTAG00000025496, ENSBTAG00000047956, ENSBTAG00000018261, ENSBTAG00000000111, ENSBTAG00000012760, ENSBTAG00000005498, ENSBTAG00000017605, ENSBTAG00000002182, ENSBTAG00000005183, ENSBTAG00000045746, ENSBTAG00000047278,…	1424	1235	7550	1.85032	5.66784e-47	5.66784e-47	2.61347e-46
bta00190:Oxidative phosphorylation	102	2.89608	1.09816e-43	ENSBTAG00000007272, ENSBTAG00000006441, ENSBTAG00000012072, ENSBTAG00000013930, ENSBTAG00000021651, ENSBTAG00000002203, ENSBTAG00000012760, ENSBTAG00000006391, ENSBTAG00000003728, ENSBTAG00000014553, ENSBTAG00000002182, ENSBTAG00000047278, ENSBTAG00000000091, ENSBTAG00000010232, ENSBTAG00000015892, ENSBTAG00000039555, ENSBTAG00000014669, ENSBTAG00000017496, ENSBTAG00000002507, ENSBTAG00000009603,…	1424	140	7550	3.86286	3.16269e-41	1.58134e-41	1.45833e-40
bta05012:Parkinson's disease	99	2.8109	8.61991e-36	ENSBTAG00000006441, ENSBTAG00000012072, ENSBTAG00000013930, ENSBTAG00000021651, ENSBTAG00000006084, ENSBTAG00000046037, ENSBTAG00000002203, ENSBTAG00000015882, ENSBTAG00000013038, ENSBTAG00000012760, ENSBTAG00000006391, ENSBTAG00000003728, ENSBTAG00000047278, ENSBTAG00000014068, ENSBTAG00000000091, ENSBTAG00000010232, ENSBTAG00000015892, ENSBTAG00000020518, ENSBTAG00000039555, ENSBTAG00000014669,…	1424	152	7550	3.45325	2.48254e-33	8.27512e-34	1.14471e-32
bta05010:Alzheimer's disease	97	2.75412	2.30069e-26	ENSBTAG00000021759, ENSBTAG00000018274, ENSBTAG00000010641, ENSBTAG00000006441, ENSBTAG00000012072, ENSBTAG00000013930, ENSBTAG00000018278, ENSBTAG00000016266, ENSBTAG00000021651, ENSBTAG00000004295, ENSBTAG00000004871, ENSBTAG00000039582, ENSBTAG00000019759, ENSBTAG00000002203, ENSBTAG00000012760, ENSBTAG00000015655, ENSBTAG00000006391, ENSBTAG00000003728, ENSBTAG00000010785, ENSBTAG00000001575,…	1424	178	7550	2.88927	6.62598e-24	1.65649e-24	3.05527e-23
bta04932:Non-alcoholic fatty liver disease (NAFLD)	88	2.49858	2.57039e-24	ENSBTAG00000021759, ENSBTAG00000009727, ENSBTAG00000012072, ENSBTAG00000021308, ENSBTAG00000016266, ENSBTAG00000021651, ENSBTAG00000004295, ENSBTAG00000004871, ENSBTAG00000039582, ENSBTAG00000002203, ENSBTAG00000012760, ENSBTAG00000006391, ENSBTAG00000003728, ENSBTAG00000010785, ENSBTAG00000009334, ENSBTAG00000018188, ENSBTAG00000013988, ENSBTAG00000019096, ENSBTAG00000015853, ENSBTAG00000014426,…	1424	160	7550	2.91608	7.40271e-22	1.48054e-22	3.41342e-21
bta05016:Huntington's disease	97	2.75412	1.07509e-21	ENSBTAG00000021759, ENSBTAG00000020776, ENSBTAG00000006441, ENSBTAG00000018854, ENSBTAG00000012072, ENSBTAG00000013930, ENSBTAG00000018278, ENSBTAG00000016266, ENSBTAG00000021651, ENSBTAG00000004295, ENSBTAG00000039582, ENSBTAG00000004871, ENSBTAG00000046037, ENSBTAG00000016708, ENSBTAG00000002203, ENSBTAG00000010740, ENSBTAG00000012760, ENSBTAG00000031061, ENSBTAG00000006391, ENSBTAG00000003728,…	1424	199	7550	2.58438	3.09625e-19	5.16042e-20	1.42769e-18
bta04141:Protein processing in endoplasmic reticulum	82	2.32822	2.85272e-18	ENSBTAG00000039442, ENSBTAG00000016562, ENSBTAG00000008083, ENSBTAG00000022731, ENSBTAG00000005191, ENSBTAG00000019237, ENSBTAG00000017845, ENSBTAG00000024381, ENSBTAG00000013782, ENSBTAG00000025441, ENSBTAG00000015882, ENSBTAG00000004937, ENSBTAG00000020525, ENSBTAG00000018322, ENSBTAG00000034633, ENSBTAG00000003151, ENSBTAG00000002828, ENSBTAG00000004161, ENSBTAG00000048107, ENSBTAG00000003536,…	1424	169	7550	2.57255	8.21582e-16	1.17369e-16	3.78835e-15
bta01130:Biosynthesis of antibiotics	93	2.64055	4.92634e-18	ENSBTAG00000011839, ENSBTAG00000010709, ENSBTAG00000024240, ENSBTAG00000010206, ENSBTAG00000019852, ENSBTAG00000003196, ENSBTAG00000015314, ENSBTAG00000011934, ENSBTAG00000001945, ENSBTAG00000017147, ENSBTAG00000016266, ENSBTAG00000019295, ENSBTAG00000025903, ENSBTAG00000009029, ENSBTAG00000020527, ENSBTAG00000000111, ENSBTAG00000004064, ENSBTAG00000002863, ENSBTAG00000017605, ENSBTAG00000005498,…	1424	206	7550	2.39361	1.41879e-15	1.77348e-16	6.54209e-15
bta01200:Carbon metabolism	50	1.41965	3.07475e-10	ENSBTAG00000010709, ENSBTAG00000024240, ENSBTAG00000019852, ENSBTAG00000013527, ENSBTAG00000010672, ENSBTAG00000035247, ENSBTAG00000013099, ENSBTAG00000002980, ENSBTAG00000009541, ENSBTAG00000016266, ENSBTAG00000019295, ENSBTAG00000025903, ENSBTAG00000009951, ENSBTAG00000046019, ENSBTAG00000004371, ENSBTAG00000020527, ENSBTAG00000014272, ENSBTAG00000007484, ENSBTAG00000006429, ENSBTAG00000006463,…	1424	109	7550	2.43209	8.85527e-08	9.83919e-09	4.08321e-07
bta00020:Citrate cycle (TCA cycle)	22	0.624645	1.3178e-09	ENSBTAG00000010709, ENSBTAG00000019700, ENSBTAG00000015853, ENSBTAG00000019852, ENSBTAG00000021724, ENSBTAG00000011934, ENSBTAG00000006029, ENSBTAG00000018813, ENSBTAG00000009541, ENSBTAG00000016266, ENSBTAG00000019295, ENSBTAG00000008314, ENSBTAG00000006075, ENSBTAG00000009462, ENSBTAG00000046019, ENSBTAG00000004371, ENSBTAG00000020527, ENSBTAG00000000555, ENSBTAG00000001059, ENSBTAG00000006429,…	1424	30	7550	3.88811	3.79528e-07	3.79528e-08	1.75002e-06
bta00510:N-Glycan biosynthesis	28	0.795003	1.44869e-08	ENSBTAG00000011850, ENSBTAG00000010388, ENSBTAG00000033891, ENSBTAG00000018192, ENSBTAG00000005191, ENSBTAG00000003388, ENSBTAG00000010601, ENSBTAG00000018905, ENSBTAG00000024381, ENSBTAG00000003586, ENSBTAG00000002454, ENSBTAG00000004422, ENSBTAG00000025029, ENSBTAG00000005371, ENSBTAG00000003535, ENSBTAG00000030632, ENSBTAG00000007721, ENSBTAG00000007203, ENSBTAG00000001546, ENSBTAG00000015249,…	1424	49	7550	3.0297	4.17222e-06	3.79293e-07	1.92383e-05
bta00280:Valine, leucine and isoleucine degradation	28	0.795003	2.58827e-08	ENSBTAG00000011839, ENSBTAG00000024240, ENSBTAG00000012937, ENSBTAG00000010672, ENSBTAG00000035247, ENSBTAG00000004409, ENSBTAG00000009646, ENSBTAG00000001036, ENSBTAG00000021832, ENSBTAG00000006548, ENSBTAG00000007484, ENSBTAG00000014272, ENSBTAG00000018469, ENSBTAG00000012414, ENSBTAG00000017779, ENSBTAG00000015968, ENSBTAG00000002863, ENSBTAG00000019625, ENSBTAG00000016037, ENSBTAG00000018283,…	1424	50	7550	2.9691	7.4542e-06	6.21186e-07	3.43718e-05
bta03060:Protein export	18	0.511073	3.94748e-08	ENSBTAG00000033322, ENSBTAG00000019085, ENSBTAG00000039442, ENSBTAG00000016562, ENSBTAG00000011954, ENSBTAG00000000475, ENSBTAG00000014105, ENSBTAG00000002457, ENSBTAG00000044075, ENSBTAG00000010593, ENSBTAG00000009228, ENSBTAG00000014971, ENSBTAG00000014820, ENSBTAG00000014353, ENSBTAG00000004937, ENSBTAG00000012803, ENSBTAG00000006644, ENSBTAG00000004747	1424	24	7550	3.97647	1.13687e-05	8.74518e-07	5.24217e-05
bta04152:AMPK signaling pathway	46	1.30608	1.10608e-06	ENSBTAG00000009245, ENSBTAG00000034436, ENSBTAG00000002126, ENSBTAG00000005763, ENSBTAG00000005940, ENSBTAG00000027654, ENSBTAG00000009727, ENSBTAG00000002917, ENSBTAG00000002883, ENSBTAG00000015980, ENSBTAG00000017636, ENSBTAG00000011934, ENSBTAG00000021308, ENSBTAG00000000754, ENSBTAG00000000985, ENSBTAG00000034222, ENSBTAG00000019298, ENSBTAG00000000948, ENSBTAG00000018747, ENSBTAG00000002475,…	1424	120	7550	2.03242	0.0003185	2.27534e-05	0.00146884
bta03050:Proteasome	24	0.681431	1.69687e-06	ENSBTAG00000046712, ENSBTAG00000018897, ENSBTAG00000007685, ENSBTAG00000018425, ENSBTAG00000005119, ENSBTAG00000021061, ENSBTAG00000005127, ENSBTAG00000009683, ENSBTAG00000021288, ENSBTAG00000013390, ENSBTAG00000014024, ENSBTAG00000021744, ENSBTAG00000002045, ENSBTAG00000021461, ENSBTAG00000002377, ENSBTAG00000005426, ENSBTAG00000019918, ENSBTAG00000012728, ENSBTAG00000015112, ENSBTAG00000012726,…	1424	46	7550	2.76624	0.000488579	3.25794e-05	0.00225339
bta00100:Steroid biosynthesis	14	0.397501	7.41672e-06	ENSBTAG00000009231, ENSBTAG00000004688, ENSBTAG00000016465, ENSBTAG00000018936, ENSBTAG00000019246, ENSBTAG00000001992, ENSBTAG00000005976, ENSBTAG00000009287, ENSBTAG00000007486, ENSBTAG00000004059, ENSBTAG00000003068, ENSBTAG00000012432, ENSBTAG00000005069, ENSBTAG00000005498	1424	20	7550	3.71138	0.00213374	0.000133493	0.00984882
bta04130:SNARE interactions in vesicular transport	19	0.539466	8.21249e-06	ENSBTAG00000020760, ENSBTAG00000017815, ENSBTAG00000000274, ENSBTAG00000015958, ENSBTAG00000007712, ENSBTAG00000005162, ENSBTAG00000001948, ENSBTAG00000005712, ENSBTAG00000003424, ENSBTAG00000002021, ENSBTAG00000014603, ENSBTAG00000004961, ENSBTAG00000012820, ENSBTAG00000006714, ENSBTAG00000016352, ENSBTAG00000009490, ENSBTAG00000011134, ENSBTAG00000001744, ENSBTAG00000005661	1424	34	7550	2.96286	0.00236241	0.00013912	0.0109055
bta00620:Pyruvate metabolism	19	0.539466	5.79861e-05	ENSBTAG00000010709, ENSBTAG00000019700, ENSBTAG00000019852, ENSBTAG00000004281, ENSBTAG00000021724, ENSBTAG00000008743, ENSBTAG00000013303, ENSBTAG00000011934, ENSBTAG00000009646, ENSBTAG00000006852, ENSBTAG00000019295, ENSBTAG00000009462, ENSBTAG00000017852, ENSBTAG00000002481, ENSBTAG00000019998, ENSBTAG00000019603, ENSBTAG00000012703, ENSBTAG00000017567, ENSBTAG00000021688	1424	38	7550	2.65098	0.0165618	0.000927375	0.0769771
bta00640:Propanoate metabolism	15	0.425894	6.6357e-05	ENSBTAG00000024240, ENSBTAG00000010672, ENSBTAG00000004281, ENSBTAG00000003887, ENSBTAG00000035247, ENSBTAG00000013303, ENSBTAG00000004248, ENSBTAG00000009541, ENSBTAG00000006075, ENSBTAG00000014272, ENSBTAG00000018469, ENSBTAG00000019603, ENSBTAG00000017567, ENSBTAG00000019625, ENSBTAG00000017710	1424	26	7550	3.05883	0.01893	0.00100536	0.088085
bta01230:Biosynthesis of amino acids	27	0.76661	0.000313242	ENSBTAG00000012251, ENSBTAG00000013099, ENSBTAG00000015314, ENSBTAG00000002980, ENSBTAG00000011832, ENSBTAG00000001945, ENSBTAG00000009029, ENSBTAG00000004371, ENSBTAG00000020527, ENSBTAG00000006429, ENSBTAG00000019700, ENSBTAG00000018813, ENSBTAG00000009172, ENSBTAG00000003758, ENSBTAG00000013081, ENSBTAG00000012927, ENSBTAG00000010336, ENSBTAG00000010658, ENSBTAG00000020747, ENSBTAG00000000042,…	1424	71	7550	2.01624	0.0862769	0.00450123	0.41518
bta04910:Insulin signaling pathway	43	1.2209	0.000454575	ENSBTAG00000012007, ENSBTAG00000034436, ENSBTAG00000005940, ENSBTAG00000027654, ENSBTAG00000002917, ENSBTAG00000002883, ENSBTAG00000015980, ENSBTAG00000015848, ENSBTAG00000017636, ENSBTAG00000011934, ENSBTAG00000021308, ENSBTAG00000018747, ENSBTAG00000010598, ENSBTAG00000019838, ENSBTAG00000019167, ENSBTAG00000014205, ENSBTAG00000046644, ENSBTAG00000008195, ENSBTAG00000005665, ENSBTAG00000004736,…	1424	136	7550	1.67636	0.122736	0.00621619	0.601985
bta04146:Peroxisome	30	0.851789	0.00045957	ENSBTAG00000021813, ENSBTAG00000018894, ENSBTAG00000003885, ENSBTAG00000018854, ENSBTAG00000027728, ENSBTAG00000023614, ENSBTAG00000021832, ENSBTAG00000012519, ENSBTAG00000020527, ENSBTAG00000018269, ENSBTAG00000008372, ENSBTAG00000038738, ENSBTAG00000019625, ENSBTAG00000018283, ENSBTAG00000005183, ENSBTAG00000006200, ENSBTAG00000033367, ENSBTAG00000004248, ENSBTAG00000017819, ENSBTAG00000025788,…	1424	84	7550	1.89356	0.123998	0.00599951	0.608582
bta04144:Endocytosis	67	1.90233	0.000806795	ENSBTAG00000014691, ENSBTAG00000013882, ENSBTAG00000021007, ENSBTAG00000038190, ENSBTAG00000005542, ENSBTAG00000002475, ENSBTAG00000025441, ENSBTAG00000016708, ENSBTAG00000010740, ENSBTAG00000018857, ENSBTAG00000008040, ENSBTAG00000018035, ENSBTAG00000018959, ENSBTAG00000014945, ENSBTAG00000022044, ENSBTAG00000031171, ENSBTAG00000005345, ENSBTAG00000001057, ENSBTAG00000010275, ENSBTAG00000046248,…	1424	243	7550	1.46186	0.207411	0.0100557	1.06612
bta01212:Fatty acid metabolism	19	0.539466	0.00186797	ENSBTAG00000012632, ENSBTAG00000023607, ENSBTAG00000024240, ENSBTAG00000018283, ENSBTAG00000015980, ENSBTAG00000017253, ENSBTAG00000000087, ENSBTAG00000045728, ENSBTAG00000030174, ENSBTAG00000004436, ENSBTAG00000004344, ENSBTAG00000007031, ENSBTAG00000007484, ENSBTAG00000022294, ENSBTAG00000015505, ENSBTAG00000002863, ENSBTAG00000017567, ENSBTAG00000019625, ENSBTAG00000017710	1424	48	7550	2.09869	0.416364	0.0221867	2.45237
bta00051:Fructose and mannose metabolism	14	0.397501	0.0024961	ENSBTAG00000006752, ENSBTAG00000011325, ENSBTAG00000002126, ENSBTAG00000032026, ENSBTAG00000007000, ENSBTAG00000013099, ENSBTAG00000009733, ENSBTAG00000034691, ENSBTAG00000019554, ENSBTAG00000012927, ENSBTAG00000005845, ENSBTAG00000001440, ENSBTAG00000025496, ENSBTAG00000010658	1424	31	7550	2.39444	0.513138	0.0283805	3.26444
bta04068:FoxO signaling pathway	39	1.10733	0.00339344	ENSBTAG00000034436, ENSBTAG00000005940, ENSBTAG00000003033, ENSBTAG00000002917, ENSBTAG00000017636, ENSBTAG00000019832, ENSBTAG00000011934, ENSBTAG00000021308, ENSBTAG00000001511, ENSBTAG00000018747, ENSBTAG00000025462, ENSBTAG00000009498, ENSBTAG00000003581, ENSBTAG00000011765, ENSBTAG00000010007, ENSBTAG00000046644, ENSBTAG00000014883, ENSBTAG00000008353, ENSBTAG00000004736, ENSBTAG00000018035,…	1424	132	7550	1.56649	0.624304	0.0369528	4.41372
bta00010:Glycolysis / Gluconeogenesis	22	0.624645	0.00432947	ENSBTAG00000010709, ENSBTAG00000000497, ENSBTAG00000019852, ENSBTAG00000004281, ENSBTAG00000021724, ENSBTAG00000008743, ENSBTAG00000013099, ENSBTAG00000013303, ENSBTAG00000011934, ENSBTAG00000012054, ENSBTAG00000019554, ENSBTAG00000009646, ENSBTAG00000012927, ENSBTAG00000010658, ENSBTAG00000017852, ENSBTAG00000032288, ENSBTAG00000005928, ENSBTAG00000021102, ENSBTAG00000009733, ENSBTAG00000016007,…	1424	63	7550	1.85148	0.713379	0.0452266	5.59908
bta04917:Prolactin signaling pathway	24	0.681431	0.00763155	ENSBTAG00000012007, ENSBTAG00000004514, ENSBTAG00000019574, ENSBTAG00000017636, ENSBTAG00000020783, ENSBTAG00000011234, ENSBTAG00000004709, ENSBTAG00000010312, ENSBTAG00000008535, ENSBTAG00000002632, ENSBTAG00000009778, ENSBTAG00000033983, ENSBTAG00000032288, ENSBTAG00000007159, ENSBTAG00000008987, ENSBTAG00000010125, ENSBTAG00000019838, ENSBTAG00000013895, ENSBTAG00000010007, ENSBTAG00000046644,…	1424	74	7550	1.71956	0.889895	0.0757725	9.67305
bta04142:Lysosome	36	1.02215	0.00879541	ENSBTAG00000007399, ENSBTAG00000021499, ENSBTAG00000007272, ENSBTAG00000018000, ENSBTAG00000011931, ENSBTAG00000032914, ENSBTAG00000021955, ENSBTAG00000019218, ENSBTAG00000019409, ENSBTAG00000015195, ENSBTAG00000004436, ENSBTAG00000047956, ENSBTAG00000016708, ENSBTAG00000010740, ENSBTAG00000003450, ENSBTAG00000000720, ENSBTAG00000006464, ENSBTAG00000014553, ENSBTAG00000000704, ENSBTAG00000044053,…	1424	126	7550	1.51485	0.921471	0.0839954	11.0698
bta00650:Butanoate metabolism	12	0.340716	0.00942632	ENSBTAG00000011839, ENSBTAG00000019423, ENSBTAG00000033186, ENSBTAG00000002526, ENSBTAG00000005678, ENSBTAG00000007484, ENSBTAG00000008056, ENSBTAG00000000448, ENSBTAG00000001417, ENSBTAG00000017710, ENSBTAG00000019625, ENSBTAG00000021832	1424	28	7550	2.27227	0.934628	0.0869109	11.8185
bta04721:Synaptic vesicle cycle	21	0.596252	0.00964208	ENSBTAG00000013084, ENSBTAG00000014238, ENSBTAG00000007272, ENSBTAG00000007572, ENSBTAG00000026428, ENSBTAG00000016309, ENSBTAG00000019218, ENSBTAG00000008442, ENSBTAG00000000203, ENSBTAG00000012820, ENSBTAG00000001137, ENSBTAG00000016708, ENSBTAG00000015100, ENSBTAG00000011397, ENSBTAG00000010740, ENSBTAG00000003450, ENSBTAG00000018889, ENSBTAG00000010584, ENSBTAG00000013362, ENSBTAG00000004739,…	1424	63	7550	1.76732	0.938603	0.0860804	12.0733
bta04260:Cardiac muscle contraction	25	0.709824	0.0104505	ENSBTAG00000009603, ENSBTAG00000012788, ENSBTAG00000019096, ENSBTAG00000014130, ENSBTAG00000017267, ENSBTAG00000001521, ENSBTAG00000000913, ENSBTAG00000043556, ENSBTAG00000002046, ENSBTAG00000018542, ENSBTAG00000021651, ENSBTAG00000012232, ENSBTAG00000040564, ENSBTAG00000047768, ENSBTAG00000039555, ENSBTAG00000043550, ENSBTAG00000043561, ENSBTAG00000008692, ENSBTAG00000004920, ENSBTAG00000043560,…	1424	80	7550	1.65686	0.95147	0.0902173	13.0217
bta01210:2-Oxocarboxylic acid metabolism	9	0.255537	0.0113242	ENSBTAG00000004371, ENSBTAG00000020527, ENSBTAG00000000555, ENSBTAG00000001059, ENSBTAG00000006429, ENSBTAG00000018813, ENSBTAG00000002980, ENSBTAG00000009172, ENSBTAG00000007172	1424	18	7550	2.65098	0.962371	0.0946133	14.036
bta00900:Terpenoid backbone biosynthesis	10	0.28393	0.0136935	ENSBTAG00000011839, ENSBTAG00000044178, ENSBTAG00000005183, ENSBTAG00000004075, ENSBTAG00000012059, ENSBTAG00000048308, ENSBTAG00000003948, ENSBTAG00000003235, ENSBTAG00000017819, ENSBTAG00000007840	1424	22	7550	2.40998	0.981145	0.110231	16.7318
bta05161:Hepatitis B	40	1.13572	0.0146591	ENSBTAG00000018274, ENSBTAG00000002108, ENSBTAG00000016846, ENSBTAG00000017636, ENSBTAG00000001061, ENSBTAG00000012103, ENSBTAG00000021504, ENSBTAG00000009498, ENSBTAG00000000563, ENSBTAG00000002295, ENSBTAG00000010125, ENSBTAG00000046644, ENSBTAG00000022613, ENSBTAG00000008008, ENSBTAG00000008353, ENSBTAG00000004736, ENSBTAG00000010785, ENSBTAG00000017462, ENSBTAG00000018035, ENSBTAG00000014068,…	1424	148	7550	1.43296	0.98578	0.114424	17.8079
bta00030:Pentose phosphate pathway	11	0.312323	0.0204747	ENSBTAG00000031332, ENSBTAG00000013527, ENSBTAG00000022167, ENSBTAG00000013099, ENSBTAG00000009733, ENSBTAG00000019554, ENSBTAG00000003758, ENSBTAG00000012927, ENSBTAG00000010336, ENSBTAG00000019703, ENSBTAG00000010658	1424	27	7550	2.16006	0.997415	0.152528	24.0217
bta04150:mTOR signaling pathway	19	0.539466	0.0207266	ENSBTAG00000018438, ENSBTAG00000017639, ENSBTAG00000034436, ENSBTAG00000005763, ENSBTAG00000027654, ENSBTAG00000002883, ENSBTAG00000017636, ENSBTAG00000001061, ENSBTAG00000021308, ENSBTAG00000034222, ENSBTAG00000010312, ENSBTAG00000018747, ENSBTAG00000031861, ENSBTAG00000009498, ENSBTAG00000016851, ENSBTAG00000010598, ENSBTAG00000033543, ENSBTAG00000011639, ENSBTAG00000000163	1424	59	7550	1.70741	0.997599	0.150431	24.2807
bta05231:Choline metabolism in cancer	28	0.795003	0.0248969	ENSBTAG00000020344, ENSBTAG00000010526, ENSBTAG00000034436, ENSBTAG00000009917, ENSBTAG00000027654, ENSBTAG00000017636, ENSBTAG00000001061, ENSBTAG00000020935, ENSBTAG00000004352, ENSBTAG00000046644, ENSBTAG00000032068, ENSBTAG00000004736, ENSBTAG00000020616, ENSBTAG00000002628, ENSBTAG00000002490, ENSBTAG00000016979, ENSBTAG00000004514, ENSBTAG00000000668, ENSBTAG00000004709, ENSBTAG00000010312,…	1424	99	7550	1.49955	0.999298	0.173934	28.4527
bta00520:Amino sugar and nucleotide sugar metabolism	16	0.454287	0.0267623	ENSBTAG00000010206, ENSBTAG00000016516, ENSBTAG00000032026, ENSBTAG00000020037, ENSBTAG00000047827, ENSBTAG00000034691, ENSBTAG00000005344, ENSBTAG00000001142, ENSBTAG00000005845, ENSBTAG00000013591, ENSBTAG00000000686, ENSBTAG00000010136, ENSBTAG00000032288, ENSBTAG00000000111, ENSBTAG00000005002, ENSBTAG00000001440	1424	48	7550	1.76732	0.999595	0.181533	30.2491
bta05134:Legionellosis	18	0.511073	0.0299984	ENSBTAG00000016720, ENSBTAG00000015032, ENSBTAG00000007712, ENSBTAG00000046485, ENSBTAG00000015000, ENSBTAG00000013956, ENSBTAG00000016858, ENSBTAG00000037558, ENSBTAG00000020174, ENSBTAG00000025441, ENSBTAG00000037778, ENSBTAG00000000563, ENSBTAG00000013895, ENSBTAG00000015874, ENSBTAG00000021226, ENSBTAG00000022613, ENSBTAG00000008008, ENSBTAG00000007725	1424	57	7550	1.67431	0.999845	0.196915	33.267
bta03320:PPAR signaling pathway	21	0.596252	0.0308752	ENSBTAG00000037526, ENSBTAG00000008124, ENSBTAG00000024240, ENSBTAG00000018283, ENSBTAG00000034436, ENSBTAG00000011934, ENSBTAG00000001333, ENSBTAG00000016819, ENSBTAG00000000696, ENSBTAG00000045728, ENSBTAG00000030174, ENSBTAG00000017851, ENSBTAG00000009517, ENSBTAG00000004344, ENSBTAG00000012855, ENSBTAG00000017866, ENSBTAG00000015505, ENSBTAG00000008063, ENSBTAG00000004860, ENSBTAG00000019625,…	1424	70	7550	1.59059	0.999881	0.19772	34.0636
bta00970:Aminoacyl-tRNA biosynthesis	15	0.425894	0.0329449	ENSBTAG00000004679, ENSBTAG00000019271, ENSBTAG00000018972, ENSBTAG00000006898, ENSBTAG00000000974, ENSBTAG00000019810, ENSBTAG00000012962, ENSBTAG00000006765, ENSBTAG00000012582, ENSBTAG00000018847, ENSBTAG00000018065, ENSBTAG00000014261, ENSBTAG00000018405, ENSBTAG00000010777, ENSBTAG00000012791	1424	45	7550	1.76732	0.999935	0.205238	35.9093
bta00564:Glycerophospholipid metabolism	27	0.76661	0.0335907	ENSBTAG00000005833, ENSBTAG00000010526, ENSBTAG00000007689, ENSBTAG00000017592, ENSBTAG00000020169, ENSBTAG00000009826, ENSBTAG00000011917, ENSBTAG00000011625, ENSBTAG00000007954, ENSBTAG00000005730, ENSBTAG00000006066, ENSBTAG00000015230, ENSBTAG00000032068, ENSBTAG00000012060, ENSBTAG00000020616, ENSBTAG00000002490, ENSBTAG00000016979, ENSBTAG00000016296, ENSBTAG00000011962, ENSBTAG00000015248,…	1424	97	7550	1.47581	0.999947	0.204548	36.4754
bta00071:Fatty acid degradation	14	0.397501	0.0336627	ENSBTAG00000024240, ENSBTAG00000018283, ENSBTAG00000008743, ENSBTAG00000009646, ENSBTAG00000009965, ENSBTAG00000030174, ENSBTAG00000017852, ENSBTAG00000004344, ENSBTAG00000007484, ENSBTAG00000016211, ENSBTAG00000016007, ENSBTAG00000002863, ENSBTAG00000019625, ENSBTAG00000017710	1424	41	7550	1.81043	0.999948	0.20079	36.5382
bta05230:Central carbon metabolism in cancer	19	0.539466	0.0337698	ENSBTAG00000016836, ENSBTAG00000019852, ENSBTAG00000021724, ENSBTAG00000004514, ENSBTAG00000017636, ENSBTAG00000010312, ENSBTAG00000020935, ENSBTAG00000002044, ENSBTAG00000000570, ENSBTAG00000010658, ENSBTAG00000009778, ENSBTAG00000033983, ENSBTAG00000032288, ENSBTAG00000009498, ENSBTAG00000006731, ENSBTAG00000013577, ENSBTAG00000046644, ENSBTAG00000009617, ENSBTAG00000024450	1424	62	7550	1.6248	0.99995	0.197369	36.6315
bta04920:Adipocytokine signaling pathway	21	0.596252	0.0356251	ENSBTAG00000009050, ENSBTAG00000014426, ENSBTAG00000002917, ENSBTAG00000005940, ENSBTAG00000009727, ENSBTAG00000017636, ENSBTAG00000011934, ENSBTAG00000021308, ENSBTAG00000004709, ENSBTAG00000018747, ENSBTAG00000012019, ENSBTAG00000010815, ENSBTAG00000017851, ENSBTAG00000004344, ENSBTAG00000017866, ENSBTAG00000007166, ENSBTAG00000013895, ENSBTAG00000017024, ENSBTAG00000011639, ENSBTAG00000009617,…	1424	71	7550	1.56819	0.999971	0.20317	38.2285
bta00330:Arginine and proline metabolism	16	0.454287	0.0380884	ENSBTAG00000003342, ENSBTAG00000008743, ENSBTAG00000011832, ENSBTAG00000002023, ENSBTAG00000009646, ENSBTAG00000001945, ENSBTAG00000004112, ENSBTAG00000006928, ENSBTAG00000017852, ENSBTAG00000005989, ENSBTAG00000000042, ENSBTAG00000032996, ENSBTAG00000009841, ENSBTAG00000017680, ENSBTAG00000007172, ENSBTAG00000001116	1424	50	7550	1.69663	0.999986	0.211761	40.2913
bta04962:Vasopressin-regulated water reabsorption	15	0.425894	0.0394189	ENSBTAG00000005464, ENSBTAG00000006143, ENSBTAG00000025313, ENSBTAG00000047138, ENSBTAG00000008442, ENSBTAG00000014700, ENSBTAG00000002475, ENSBTAG00000046385, ENSBTAG00000008493, ENSBTAG00000011429, ENSBTAG00000000744, ENSBTAG00000017475, ENSBTAG00000018959, ENSBTAG00000000458, ENSBTAG00000014129	1424	46	7550	1.7289	0.999991	0.214395	41.3787
bta00630:Glyoxylate and dicarboxylate metabolism	10	0.28393	0.0422455	ENSBTAG00000009951, ENSBTAG00000009462, ENSBTAG00000004371, ENSBTAG00000010672, ENSBTAG00000000555, ENSBTAG00000014272, ENSBTAG00000035247, ENSBTAG00000006429, ENSBTAG00000025903, ENSBTAG00000019295	1424	26	7550	2.03922	0.999996	0.224074	43.6286
bta04140:Regulation of autophagy	10	0.28393	0.0422455	ENSBTAG00000019914, ENSBTAG00000020787, ENSBTAG00000003928, ENSBTAG00000011765, ENSBTAG00000017525, ENSBTAG00000014883, ENSBTAG00000006550, ENSBTAG00000018747, ENSBTAG00000013724, ENSBTAG00000017325	1424	26	7550	2.03922	0.999996	0.224074	43.6286
bta00410:beta-Alanine metabolism	12	0.340716	0.0423362	ENSBTAG00000024240, ENSBTAG00000017852, ENSBTAG00000031358, ENSBTAG00000009841, ENSBTAG00000008743, ENSBTAG00000012054, ENSBTAG00000018469, ENSBTAG00000008056, ENSBTAG00000009646, ENSBTAG00000004248, ENSBTAG00000017710, ENSBTAG00000019625	1424	34	7550	1.87128	0.999996	0.220552	43.6994
bta05216:Thyroid cancer	11	0.312323	0.0526459	ENSBTAG00000017851, ENSBTAG00000009778, ENSBTAG00000033983, ENSBTAG00000019354, ENSBTAG00000019565, ENSBTAG00000001333, ENSBTAG00000046644, ENSBTAG00000016363, ENSBTAG00000010312, ENSBTAG00000000570, ENSBTAG00000024450	1424	31	7550	1.88134	1	0.263176	51.2373
bta03010:Ribosome	34	0.965361	0.0566047	ENSBTAG00000011760, ENSBTAG00000000797, ENSBTAG00000014579, ENSBTAG00000018155, ENSBTAG00000025571, ENSBTAG00000035199, ENSBTAG00000002557, ENSBTAG00000011559, ENSBTAG00000006767, ENSBTAG00000025617, ENSBTAG00000038949, ENSBTAG00000004872, ENSBTAG00000001342, ENSBTAG00000030942, ENSBTAG00000012594, ENSBTAG00000032831, ENSBTAG00000005688, ENSBTAG00000001109, ENSBTAG00000047906, ENSBTAG00000018320,…	1424	134	7550	1.34528	1	0.275828	53.8749
bta04931:Insulin resistance	29	0.823396	0.0575469	ENSBTAG00000017639, ENSBTAG00000034436, ENSBTAG00000005940, ENSBTAG00000002917, ENSBTAG00000017636, ENSBTAG00000011934, ENSBTAG00000021308, ENSBTAG00000018747, ENSBTAG00000009498, ENSBTAG00000008063, ENSBTAG00000020614, ENSBTAG00000014426, ENSBTAG00000006143, ENSBTAG00000007884, ENSBTAG00000046670, ENSBTAG00000004709, ENSBTAG00000001933, ENSBTAG00000012019, ENSBTAG00000009153, ENSBTAG00000017007,…	1424	111	7550	1.3852	1	0.27535	54.4829
bta05211:Renal cell carcinoma	19	0.539466	0.05944	ENSBTAG00000004514, ENSBTAG00000017636, ENSBTAG00000019543, ENSBTAG00000002196, ENSBTAG00000047856, ENSBTAG00000010312, ENSBTAG00000008967, ENSBTAG00000020935, ENSBTAG00000003711, ENSBTAG00000009778, ENSBTAG00000005339, ENSBTAG00000033983, ENSBTAG00000046644, ENSBTAG00000005665, ENSBTAG00000030225, ENSBTAG00000009617, ENSBTAG00000004736, ENSBTAG00000021688, ENSBTAG00000024450	1424	66	7550	1.52632	1	0.278791	55.6823
bta00250:Alanine, aspartate and glutamate metabolism	12	0.340716	0.0621247	ENSBTAG00000017502, ENSBTAG00000020747, ENSBTAG00000015314, ENSBTAG00000017894, ENSBTAG00000002980, ENSBTAG00000008056, ENSBTAG00000012414, ENSBTAG00000003629, ENSBTAG00000033367, ENSBTAG00000003222, ENSBTAG00000007172, ENSBTAG00000017616	1424	36	7550	1.76732	1	0.285271	57.333
bta00562:Inositol phosphate metabolism	20	0.567859	0.0636917	ENSBTAG00000014111, ENSBTAG00000015352, ENSBTAG00000009917, ENSBTAG00000002559, ENSBTAG00000000817, ENSBTAG00000009498, ENSBTAG00000020715, ENSBTAG00000007954, ENSBTAG00000005928, ENSBTAG00000009181, ENSBTAG00000006499, ENSBTAG00000013971, ENSBTAG00000019167, ENSBTAG00000016557, ENSBTAG00000018469, ENSBTAG00000043951, ENSBTAG00000011709, ENSBTAG00000000710, ENSBTAG00000018247, ENSBTAG00000006492	1424	71	7550	1.49351	1	0.287128	58.27
bta01040:Biosynthesis of unsaturated fatty acids	9	0.255537	0.0665246	ENSBTAG00000023607, ENSBTAG00000030174, ENSBTAG00000012632, ENSBTAG00000018283, ENSBTAG00000002843, ENSBTAG00000015505, ENSBTAG00000022294, ENSBTAG00000000087, ENSBTAG00000045728	1424	24	7550	1.98824	1	0.293779	59.9159
bta00561:Glycerolipid metabolism	18	0.511073	0.0716144	ENSBTAG00000012060, ENSBTAG00000008124, ENSBTAG00000020616, ENSBTAG00000000497, ENSBTAG00000010526, ENSBTAG00000045746, ENSBTAG00000008743, ENSBTAG00000003367, ENSBTAG00000007689, ENSBTAG00000009646, ENSBTAG00000017592, ENSBTAG00000004442, ENSBTAG00000017852, ENSBTAG00000011917, ENSBTAG00000012855, ENSBTAG00000026356, ENSBTAG00000007486, ENSBTAG00000005730	1424	63	7550	1.51485	1	0.30856	62.7232
bta04922:Glucagon signaling pathway	25	0.709824	0.073413	ENSBTAG00000019852, ENSBTAG00000005940, ENSBTAG00000002917, ENSBTAG00000015848, ENSBTAG00000017636, ENSBTAG00000011934, ENSBTAG00000018747, ENSBTAG00000002295, ENSBTAG00000008195, ENSBTAG00000019603, ENSBTAG00000008063, ENSBTAG00000000545, ENSBTAG00000017462, ENSBTAG00000001575, ENSBTAG00000021724, ENSBTAG00000014426, ENSBTAG00000006143, ENSBTAG00000020133, ENSBTAG00000032288, ENSBTAG00000032705,…	1424	95	7550	1.39525	1	0.310777	63.6708
bta04370:VEGF signaling pathway	17	0.48268	0.0759444	ENSBTAG00000019574, ENSBTAG00000004514, ENSBTAG00000020133, ENSBTAG00000017636, ENSBTAG00000020783, ENSBTAG00000001061, ENSBTAG00000010312, ENSBTAG00000009778, ENSBTAG00000005339, ENSBTAG00000009578, ENSBTAG00000033983, ENSBTAG00000000782, ENSBTAG00000046644, ENSBTAG00000010007, ENSBTAG00000032068, ENSBTAG00000017680, ENSBTAG00000024450	1424	59	7550	1.52769	1	0.315536	64.967
bta04066:HIF-1 signaling pathway	25	0.709824	0.0811273	ENSBTAG00000020148, ENSBTAG00000019852, ENSBTAG00000027654, ENSBTAG00000017636, ENSBTAG00000019543, ENSBTAG00000001061, ENSBTAG00000002196, ENSBTAG00000020935, ENSBTAG00000005339, ENSBTAG00000010598, ENSBTAG00000008353, ENSBTAG00000016836, ENSBTAG00000021724, ENSBTAG00000010312, ENSBTAG00000016915, ENSBTAG00000033983, ENSBTAG00000016851, ENSBTAG00000013895, ENSBTAG00000018049, ENSBTAG00000012899,…	1424	96	7550	1.38072	1	0.329317	67.4884
bta00563:Glycosylphosphatidylinositol(GPI)-anchor biosynthesis	9	0.255537	0.0823172	ENSBTAG00000016594, ENSBTAG00000024542, ENSBTAG00000003388, ENSBTAG00000018299, ENSBTAG00000002419, ENSBTAG00000007646, ENSBTAG00000015719, ENSBTAG00000014610, ENSBTAG00000031012	1424	25	7550	1.90871	1	0.329033	68.0431
bta04961:Endocrine and other factor-regulated calcium reabsorption	13	0.369108	0.0827275	ENSBTAG00000005464, ENSBTAG00000015924, ENSBTAG00000001061, ENSBTAG00000016708, ENSBTAG00000001137, ENSBTAG00000016414, ENSBTAG00000007159, ENSBTAG00000010740, ENSBTAG00000001246, ENSBTAG00000010584, ENSBTAG00000013362, ENSBTAG00000017475, ENSBTAG00000018959	1424	42	7550	1.64108	1	0.326149	68.2323
bta00270:Cysteine and methionine metabolism	12	0.340716	0.087137	ENSBTAG00000003342, ENSBTAG00000009462, ENSBTAG00000017442, ENSBTAG00000002524, ENSBTAG00000012251, ENSBTAG00000000160, ENSBTAG00000001754, ENSBTAG00000012414, ENSBTAG00000019603, ENSBTAG00000007172, ENSBTAG00000018257, ENSBTAG00000019295	1424	38	7550	1.67431	1	0.336524	70.2015
bta04120:Ubiquitin mediated proteolysis	33	0.936968	0.0993377	ENSBTAG00000004024, ENSBTAG00000026114, ENSBTAG00000012744, ENSBTAG00000019543, ENSBTAG00000002196, ENSBTAG00000048090, ENSBTAG00000007833, ENSBTAG00000018802, ENSBTAG00000036009, ENSBTAG00000018569, ENSBTAG00000015882, ENSBTAG00000014430, ENSBTAG00000013038, ENSBTAG00000014433, ENSBTAG00000007189, ENSBTAG00000002698, ENSBTAG00000004161, ENSBTAG00000045779, ENSBTAG00000008260, ENSBTAG00000010982,…	1424	136	7550	1.28651	1	0.370965	75.0775

## Sheet: Downregulated gene KEGG
Term	Count	%	PValue	Genes	List Total	Pop Hits	Pop Total	Fold Enrichment	Bonferroni	Benjamini	FDR
bta05166:HTLV-I infection	98	2.31953	7.86729e-11	ENSBTAG00000007113, ENSBTAG00000002107, ENSBTAG00000012004, ENSBTAG00000018270, ENSBTAG00000000016, ENSBTAG00000010645, ENSBTAG00000006017, ENSBTAG00000012599, ENSBTAG00000012074, ENSBTAG00000016420, ENSBTAG00000007773, ENSBTAG00000035319, ENSBTAG00000017514, ENSBTAG00000001341, ENSBTAG00000004931, ENSBTAG00000020904, ENSBTAG00000020736, ENSBTAG00000013990, ENSBTAG00000030744, ENSBTAG00000012451,…	1487	267	7550	1.86359	2.24218e-08	2.24218e-08	1.04308e-07
bta05200:Pathways in cancer	127	3.00592	3.7558e-09	ENSBTAG00000002103, ENSBTAG00000012004, ENSBTAG00000002107, ENSBTAG00000021798, ENSBTAG00000006844, ENSBTAG00000005198, ENSBTAG00000000778, ENSBTAG00000016420, ENSBTAG00000001341, ENSBTAG00000013688, ENSBTAG00000002472, ENSBTAG00000017976, ENSBTAG00000030162, ENSBTAG00000021045, ENSBTAG00000008300, ENSBTAG00000021717, ENSBTAG00000022635, ENSBTAG00000012361, ENSBTAG00000003043, ENSBTAG00000014064,…	1487	398	7550	1.62016	1.0704e-06	5.35202e-07	4.97962e-06
bta04110:Cell cycle	52	1.23077	3.74043e-08	ENSBTAG00000008934, ENSBTAG00000012004, ENSBTAG00000004021, ENSBTAG00000015172, ENSBTAG00000012599, ENSBTAG00000005293, ENSBTAG00000035319, ENSBTAG00000017514, ENSBTAG00000014453, ENSBTAG00000017976, ENSBTAG00000016649, ENSBTAG00000021045, ENSBTAG00000008409, ENSBTAG00000007160, ENSBTAG00000010384, ENSBTAG00000026403, ENSBTAG00000031439, ENSBTAG00000000646, ENSBTAG00000012184, ENSBTAG00000011529,…	1487	125	7550	2.11217	1.06602e-05	3.5534e-06	4.95923e-05
bta04060:Cytokine-cytokine receptor interaction	76	1.79882	1.61288e-07	ENSBTAG00000001101, ENSBTAG00000014113, ENSBTAG00000019628, ENSBTAG00000019567, ENSBTAG00000024928, ENSBTAG00000031725, ENSBTAG00000000016, ENSBTAG00000012004, ENSBTAG00000020979, ENSBTAG00000031355, ENSBTAG00000015483, ENSBTAG00000013586, ENSBTAG00000019428, ENSBTAG00000034883, ENSBTAG00000018524, ENSBTAG00000014798, ENSBTAG00000017843, ENSBTAG00000005581, ENSBTAG00000005215, ENSBTAG00000017697,…	1487	218	7550	1.77008	4.59661e-05	9.1934e-06	0.000213843
bta04514:Cell adhesion molecules (CAMs)	59	1.39645	1.30222e-07	ENSBTAG00000008114, ENSBTAG00000026676, ENSBTAG00000010645, ENSBTAG00000018993, ENSBTAG00000009266, ENSBTAG00000007773, ENSBTAG00000011887, ENSBTAG00000018367, ENSBTAG00000017843, ENSBTAG00000026278, ENSBTAG00000017381, ENSBTAG00000015742, ENSBTAG00000007445, ENSBTAG00000020736, ENSBTAG00000005710, ENSBTAG00000000244, ENSBTAG00000012451, ENSBTAG00000003255, ENSBTAG00000011921, ENSBTAG00000015991,…	1487	154	7550	1.94521	3.71127e-05	9.27829e-06	0.000172655
bta04360:Axon guidance	49	1.15976	8.13559e-07	ENSBTAG00000005313, ENSBTAG00000015510, ENSBTAG00000043991, ENSBTAG00000018270, ENSBTAG00000044083, ENSBTAG00000001941, ENSBTAG00000005021, ENSBTAG00000017976, ENSBTAG00000015801, ENSBTAG00000004685, ENSBTAG00000018765, ENSBTAG00000012137, ENSBTAG00000005108, ENSBTAG00000011892, ENSBTAG00000020489, ENSBTAG00000006161, ENSBTAG00000000815, ENSBTAG00000010138, ENSBTAG00000010030, ENSBTAG00000006989,…	1487	125	7550	1.99032	0.000231837	3.86433e-05	0.00107865
bta05412:Arrhythmogenic right ventricular cardiomyopathy (ARVC)	30	0.710059	3.98752e-06	ENSBTAG00000012311, ENSBTAG00000006189, ENSBTAG00000006844, ENSBTAG00000018993, ENSBTAG00000016420, ENSBTAG00000040584, ENSBTAG00000005353, ENSBTAG00000002036, ENSBTAG00000026199, ENSBTAG00000017574, ENSBTAG00000019498, ENSBTAG00000003709, ENSBTAG00000020569, ENSBTAG00000044046, ENSBTAG00000021808, ENSBTAG00000019289, ENSBTAG00000009256, ENSBTAG00000001835, ENSBTAG00000008165, ENSBTAG00000018169,…	1487	65	7550	2.34339	0.0011358	0.000162336	0.0052867
bta04310:Wnt signaling pathway	50	1.18343	6.7469e-06	ENSBTAG00000034435, ENSBTAG00000002107, ENSBTAG00000018270, ENSBTAG00000039794, ENSBTAG00000020422, ENSBTAG00000006844, ENSBTAG00000004594, ENSBTAG00000016420, ENSBTAG00000017514, ENSBTAG00000021910, ENSBTAG00000018563, ENSBTAG00000001341, ENSBTAG00000030162, ENSBTAG00000013990, ENSBTAG00000016649, ENSBTAG00000014758, ENSBTAG00000005788, ENSBTAG00000008409, ENSBTAG00000014291, ENSBTAG00000026403,…	1487	137	7550	1.85304	0.00192103	0.00024033	0.00894498
bta05340:Primary immunodeficiency	20	0.473373	9.4923e-06	ENSBTAG00000001882, ENSBTAG00000021358, ENSBTAG00000019250, ENSBTAG00000021141, ENSBTAG00000032122, ENSBTAG00000007626, ENSBTAG00000012695, ENSBTAG00000017580, ENSBTAG00000008956, ENSBTAG00000017843, ENSBTAG00000008953, ENSBTAG00000023144, ENSBTAG00000015710, ENSBTAG00000001762, ENSBTAG00000020736, ENSBTAG00000019848, ENSBTAG00000006452, ENSBTAG00000020649, ENSBTAG00000003255, ENSBTAG00000010220	1487	36	7550	2.82074	0.00270166	0.000270495	0.0125846
bta04064:NF-kappa B signaling pathway	37	0.87574	8.70216e-06	ENSBTAG00000021358, ENSBTAG00000002103, ENSBTAG00000019250, ENSBTAG00000038866, ENSBTAG00000000016, ENSBTAG00000006017, ENSBTAG00000007773, ENSBTAG00000003012, ENSBTAG00000007569, ENSBTAG00000017843, ENSBTAG00000012020, ENSBTAG00000010161, ENSBTAG00000020736, ENSBTAG00000013475, ENSBTAG00000010497, ENSBTAG00000019302, ENSBTAG00000014698, ENSBTAG00000025257, ENSBTAG00000007084, ENSBTAG00000027916,…	1487	91	7550	2.06441	0.00247705	0.000275532	0.0115371
bta05323:Rheumatoid arthritis	37	0.87574	2.66618e-05	ENSBTAG00000019588, ENSBTAG00000001927, ENSBTAG00000012004, ENSBTAG00000010645, ENSBTAG00000013919, ENSBTAG00000007569, ENSBTAG00000010620, ENSBTAG00000018200, ENSBTAG00000007445, ENSBTAG00000013118, ENSBTAG00000019890, ENSBTAG00000018059, ENSBTAG00000012451, ENSBTAG00000025250, ENSBTAG00000021077, ENSBTAG00000008924, ENSBTAG00000007103, ENSBTAG00000021092, ENSBTAG00000009812, ENSBTAG00000037811,…	1487	95	7550	1.97749	0.00756993	0.000690555	0.0353437
bta05416:Viral myocarditis	29	0.686391	4.98001e-05	ENSBTAG00000019588, ENSBTAG00000006189, ENSBTAG00000011851, ENSBTAG00000010645, ENSBTAG00000013919, ENSBTAG00000017514, ENSBTAG00000017843, ENSBTAG00000011043, ENSBTAG00000002472, ENSBTAG00000007445, ENSBTAG00000026199, ENSBTAG00000013118, ENSBTAG00000017976, ENSBTAG00000020736, ENSBTAG00000018059, ENSBTAG00000012451, ENSBTAG00000044046, ENSBTAG00000002069, ENSBTAG00000021077, ENSBTAG00000007103,…	1487	69	7550	2.13395	0.0140931	0.000886694	0.0660071
bta03460:Fanconi anemia pathway	24	0.568047	4.67079e-05	ENSBTAG00000004509, ENSBTAG00000007230, ENSBTAG00000002918, ENSBTAG00000019104, ENSBTAG00000015005, ENSBTAG00000011529, ENSBTAG00000009711, ENSBTAG00000019086, ENSBTAG00000000988, ENSBTAG00000012068, ENSBTAG00000001906, ENSBTAG00000009097, ENSBTAG00000016433, ENSBTAG00000043999, ENSBTAG00000021456, ENSBTAG00000017296, ENSBTAG00000020301, ENSBTAG00000000569, ENSBTAG00000005870, ENSBTAG00000010077,…	1487	52	7550	2.34339	0.0132239	0.000887078	0.0619098
bta05414:Dilated cardiomyopathy	34	0.804734	4.25907e-05	ENSBTAG00000011953, ENSBTAG00000012311, ENSBTAG00000019210, ENSBTAG00000006189, ENSBTAG00000006424, ENSBTAG00000012004, ENSBTAG00000018993, ENSBTAG00000026986, ENSBTAG00000005353, ENSBTAG00000002036, ENSBTAG00000026199, ENSBTAG00000017574, ENSBTAG00000019498, ENSBTAG00000003709, ENSBTAG00000020569, ENSBTAG00000044046, ENSBTAG00000009256, ENSBTAG00000019289, ENSBTAG00000021808, ENSBTAG00000008165,…	1487	86	7550	2.00732	0.0120652	0.000933303	0.056454
bta04062:Chemokine signaling pathway	60	1.42012	4.59292e-05	ENSBTAG00000014113, ENSBTAG00000008938, ENSBTAG00000043994, ENSBTAG00000031355, ENSBTAG00000015483, ENSBTAG00000013586, ENSBTAG00000019428, ENSBTAG00000014612, ENSBTAG00000034883, ENSBTAG00000000306, ENSBTAG00000014798, ENSBTAG00000033526, ENSBTAG00000005581, ENSBTAG00000020904, ENSBTAG00000025250, ENSBTAG00000015133, ENSBTAG00000025257, ENSBTAG00000015708, ENSBTAG00000039160, ENSBTAG00000031348,…	1487	185	7550	1.6467	0.0130048	0.000934571	0.0608778
bta03410:Base excision repair	18	0.426036	4.24011e-05	ENSBTAG00000014595, ENSBTAG00000005825, ENSBTAG00000016268, ENSBTAG00000011083, ENSBTAG00000021645, ENSBTAG00000011242, ENSBTAG00000018103, ENSBTAG00000016869, ENSBTAG00000007365, ENSBTAG00000000671, ENSBTAG00000000064, ENSBTAG00000004769, ENSBTAG00000004931, ENSBTAG00000006272, ENSBTAG00000000590, ENSBTAG00000013177, ENSBTAG00000006065, ENSBTAG00000019848	1487	33	7550	2.76946	0.0120119	0.00100654	0.0562027
bta04919:Thyroid hormone signaling pathway	40	0.946746	0.000139667	ENSBTAG00000002103, ENSBTAG00000011953, ENSBTAG00000006189, ENSBTAG00000008938, ENSBTAG00000047217, ENSBTAG00000016420, ENSBTAG00000037726, ENSBTAG00000003552, ENSBTAG00000017514, ENSBTAG00000001069, ENSBTAG00000026254, ENSBTAG00000013116, ENSBTAG00000002472, ENSBTAG00000026199, ENSBTAG00000003809, ENSBTAG00000043971, ENSBTAG00000021351, ENSBTAG00000010551, ENSBTAG00000008409, ENSBTAG00000007909,…	1487	113	7550	1.79729	0.0390261	0.00233891	0.185019
bta05150:Staphylococcus aureus infection	25	0.591716	0.000161984	ENSBTAG00000019588, ENSBTAG00000013919, ENSBTAG00000010645, ENSBTAG00000008612, ENSBTAG00000031851, ENSBTAG00000027051, ENSBTAG00000034501, ENSBTAG00000012451, ENSBTAG00000046158, ENSBTAG00000021077, ENSBTAG00000007103, ENSBTAG00000011193, ENSBTAG00000019741, ENSBTAG00000011196, ENSBTAG00000039995, ENSBTAG00000008592, ENSBTAG00000047707, ENSBTAG00000038128, ENSBTAG00000015730, ENSBTAG00000004840,…	1487	59	7550	2.15141	0.0451197	0.00256167	0.214553
bta03030:DNA replication	18	0.426036	0.000171047	ENSBTAG00000014595, ENSBTAG00000007137, ENSBTAG00000008170, ENSBTAG00000009711, ENSBTAG00000002620, ENSBTAG00000011083, ENSBTAG00000015172, ENSBTAG00000016869, ENSBTAG00000030965, ENSBTAG00000000064, ENSBTAG00000015595, ENSBTAG00000004931, ENSBTAG00000010721, ENSBTAG00000000590, ENSBTAG00000006065, ENSBTAG00000044000, ENSBTAG00000011455, ENSBTAG00000014380	1487	36	7550	2.53867	0.0475833	0.00256264	0.226544
bta04640:Hematopoietic cell lineage	34	0.804734	0.000196375	ENSBTAG00000011578, ENSBTAG00000002075, ENSBTAG00000032122, ENSBTAG00000016284, ENSBTAG00000022893, ENSBTAG00000008956, ENSBTAG00000020892, ENSBTAG00000011887, ENSBTAG00000016881, ENSBTAG00000011359, ENSBTAG00000002699, ENSBTAG00000019498, ENSBTAG00000003255, ENSBTAG00000009256, ENSBTAG00000019289, ENSBTAG00000021141, ENSBTAG00000000476, ENSBTAG00000008165, ENSBTAG00000024960, ENSBTAG00000004580,…	1487	92	7550	1.87641	0.0544349	0.00266181	0.26005
bta04015:Rap1 signaling pathway	65	1.53846	0.000187588	ENSBTAG00000006189, ENSBTAG00000020979, ENSBTAG00000008938, ENSBTAG00000016944, ENSBTAG00000016420, ENSBTAG00000005198, ENSBTAG00000010543, ENSBTAG00000013688, ENSBTAG00000015805, ENSBTAG00000008497, ENSBTAG00000014064, ENSBTAG00000004013, ENSBTAG00000013550, ENSBTAG00000019241, ENSBTAG00000015991, ENSBTAG00000017584, ENSBTAG00000008165, ENSBTAG00000007103, ENSBTAG00000005557, ENSBTAG00000006161,…	1487	214	7550	1.54218	0.0520634	0.00266982	0.248428
bta04612:Antigen processing and presentation	29	0.686391	0.000273714	ENSBTAG00000019588, ENSBTAG00000010645, ENSBTAG00000013919, ENSBTAG00000000966, ENSBTAG00000000778, ENSBTAG00000008956, ENSBTAG00000008953, ENSBTAG00000006270, ENSBTAG00000021395, ENSBTAG00000018349, ENSBTAG00000012451, ENSBTAG00000030744, ENSBTAG00000020649, ENSBTAG00000003255, ENSBTAG00000007720, ENSBTAG00000002069, ENSBTAG00000021077, ENSBTAG00000021141, ENSBTAG00000017135, ENSBTAG00000015228,…	1487	75	7550	1.96324	0.0750533	0.00354005	0.362295
bta04512:ECM-receptor interaction	32	0.757396	0.000347348	ENSBTAG00000011578, ENSBTAG00000014773, ENSBTAG00000016542, ENSBTAG00000021302, ENSBTAG00000018993, ENSBTAG00000013760, ENSBTAG00000000057, ENSBTAG00000013472, ENSBTAG00000001599, ENSBTAG00000008300, ENSBTAG00000003709, ENSBTAG00000019498, ENSBTAG00000014575, ENSBTAG00000021217, ENSBTAG00000022635, ENSBTAG00000019289, ENSBTAG00000009256, ENSBTAG00000011154, ENSBTAG00000018169, ENSBTAG00000008165,…	1487	87	7550	1.86753	0.0942677	0.00429559	0.459551
bta05205:Proteoglycans in cancer	61	1.44379	0.000415266	ENSBTAG00000011578, ENSBTAG00000002103, ENSBTAG00000006189, ENSBTAG00000002107, ENSBTAG00000021798, ENSBTAG00000008938, ENSBTAG00000016420, ENSBTAG00000017514, ENSBTAG00000001341, ENSBTAG00000013990, ENSBTAG00000008300, ENSBTAG00000006253, ENSBTAG00000008409, ENSBTAG00000014291, ENSBTAG00000019289, ENSBTAG00000013066, ENSBTAG00000013550, ENSBTAG00000004741, ENSBTAG00000018912, ENSBTAG00000017584,…	1487	203	7550	1.5257	0.111637	0.00472382	0.549179
bta04672:Intestinal immune network for IgA production	23	0.544379	0.000398771	ENSBTAG00000009256, ENSBTAG00000019588, ENSBTAG00000031348, ENSBTAG00000021077, ENSBTAG00000010645, ENSBTAG00000001060, ENSBTAG00000013919, ENSBTAG00000018993, ENSBTAG00000045907, ENSBTAG00000047707, ENSBTAG00000017843, ENSBTAG00000038128, ENSBTAG00000018200, ENSBTAG00000005581, ENSBTAG00000007445, ENSBTAG00000015730, ENSBTAG00000013118, ENSBTAG00000020736, ENSBTAG00000018059, ENSBTAG00000006490,…	1487	55	7550	2.12325	0.10745	0.00472515	0.527418
bta00230:Purine metabolism	54	1.27811	0.000542543	ENSBTAG00000015909, ENSBTAG00000015888, ENSBTAG00000012397, ENSBTAG00000006481, ENSBTAG00000011702, ENSBTAG00000011434, ENSBTAG00000004931, ENSBTAG00000021899, ENSBTAG00000008773, ENSBTAG00000044000, ENSBTAG00000013885, ENSBTAG00000014166, ENSBTAG00000012945, ENSBTAG00000017411, ENSBTAG00000018044, ENSBTAG00000012032, ENSBTAG00000011614, ENSBTAG00000002689, ENSBTAG00000030674, ENSBTAG00000024888,…	1487	176	7550	1.55782	0.143299	0.00593107	0.716942
bta04390:Hippo signaling pathway	47	1.11243	0.000938338	ENSBTAG00000006189, ENSBTAG00000023734, ENSBTAG00000002107, ENSBTAG00000012004, ENSBTAG00000016349, ENSBTAG00000020598, ENSBTAG00000005812, ENSBTAG00000006844, ENSBTAG00000012599, ENSBTAG00000005198, ENSBTAG00000001539, ENSBTAG00000016420, ENSBTAG00000004429, ENSBTAG00000031707, ENSBTAG00000017514, ENSBTAG00000015362, ENSBTAG00000001341, ENSBTAG00000019495, ENSBTAG00000026199, ENSBTAG00000030162,…	1487	151	7550	1.58036	0.234749	0.00950991	1.23696
bta05410:Hypertrophic cardiomyopathy (HCM)	29	0.686391	0.000913118	ENSBTAG00000012311, ENSBTAG00000006189, ENSBTAG00000006424, ENSBTAG00000012004, ENSBTAG00000018993, ENSBTAG00000026986, ENSBTAG00000005353, ENSBTAG00000002036, ENSBTAG00000026199, ENSBTAG00000017574, ENSBTAG00000019498, ENSBTAG00000003709, ENSBTAG00000020569, ENSBTAG00000044046, ENSBTAG00000019289, ENSBTAG00000021808, ENSBTAG00000009256, ENSBTAG00000008165, ENSBTAG00000018169, ENSBTAG00000014601,…	1487	80	7550	1.84053	0.229224	0.00959653	1.2039
bta04670:Leukocyte transendothelial migration	38	0.899408	0.00114354	ENSBTAG00000002103, ENSBTAG00000019627, ENSBTAG00000008114, ENSBTAG00000006189, ENSBTAG00000019604, ENSBTAG00000001060, ENSBTAG00000007773, ENSBTAG00000016420, ENSBTAG00000013148, ENSBTAG00000000306, ENSBTAG00000011043, ENSBTAG00000020645, ENSBTAG00000026278, ENSBTAG00000017381, ENSBTAG00000026199, ENSBTAG00000008004, ENSBTAG00000013451, ENSBTAG00000019060, ENSBTAG00000009256, ENSBTAG00000039160,…	1487	116	7550	1.66327	0.278263	0.0111817	1.50557
bta04660:T cell receptor signaling pathway	35	0.828402	0.00133442	ENSBTAG00000011851, ENSBTAG00000018270, ENSBTAG00000015670, ENSBTAG00000000306, ENSBTAG00000008956, ENSBTAG00000017843, ENSBTAG00000007445, ENSBTAG00000014698, ENSBTAG00000007084, ENSBTAG00000003255, ENSBTAG00000007160, ENSBTAG00000039160, ENSBTAG00000018984, ENSBTAG00000027916, ENSBTAG00000021141, ENSBTAG00000007599, ENSBTAG00000015205, ENSBTAG00000016005, ENSBTAG00000017584, ENSBTAG00000011543,…	1487	105	7550	1.69245	0.316523	0.0126053	1.75483
bta05330:Allograft rejection	20	0.473373	0.00151622	ENSBTAG00000019588, ENSBTAG00000002069, ENSBTAG00000021077, ENSBTAG00000004741, ENSBTAG00000010645, ENSBTAG00000013919, ENSBTAG00000047707, ENSBTAG00000001008, ENSBTAG00000012529, ENSBTAG00000017843, ENSBTAG00000038128, ENSBTAG00000025471, ENSBTAG00000007445, ENSBTAG00000015730, ENSBTAG00000013118, ENSBTAG00000032808, ENSBTAG00000020736, ENSBTAG00000018059, ENSBTAG00000006490, ENSBTAG00000012451	1487	49	7550	2.07238	0.351083	0.0138532	1.9917
bta04650:Natural killer cell mediated cytotoxicity	37	0.87574	0.00266567	ENSBTAG00000002103, ENSBTAG00000011851, ENSBTAG00000018270, ENSBTAG00000000966, ENSBTAG00000011043, ENSBTAG00000047902, ENSBTAG00000024503, ENSBTAG00000015212, ENSBTAG00000018343, ENSBTAG00000004917, ENSBTAG00000039160, ENSBTAG00000018984, ENSBTAG00000013550, ENSBTAG00000016005, ENSBTAG00000017584, ENSBTAG00000007103, ENSBTAG00000020767, ENSBTAG00000012695, ENSBTAG00000020921, ENSBTAG00000002350,…	1487	117	7550	1.60565	0.532675	0.0234925	3.4771
bta05217:Basal cell carcinoma	21	0.497041	0.00284268	ENSBTAG00000022671, ENSBTAG00000024137, ENSBTAG00000008097, ENSBTAG00000002107, ENSBTAG00000006844, ENSBTAG00000016420, ENSBTAG00000009217, ENSBTAG00000011682, ENSBTAG00000001069, ENSBTAG00000001341, ENSBTAG00000001002, ENSBTAG00000030162, ENSBTAG00000035084, ENSBTAG00000013990, ENSBTAG00000006631, ENSBTAG00000002283, ENSBTAG00000013287, ENSBTAG00000020267, ENSBTAG00000020590, ENSBTAG00000014291,…	1487	55	7550	1.93862	0.555728	0.0242857	3.70399
bta00240:Pyrimidine metabolism	32	0.757396	0.00320429	ENSBTAG00000006136, ENSBTAG00000008170, ENSBTAG00000005152, ENSBTAG00000011998, ENSBTAG00000021637, ENSBTAG00000013111, ENSBTAG00000016869, ENSBTAG00000012397, ENSBTAG00000006481, ENSBTAG00000011702, ENSBTAG00000004931, ENSBTAG00000020589, ENSBTAG00000044000, ENSBTAG00000011455, ENSBTAG00000008752, ENSBTAG00000013259, ENSBTAG00000011456, ENSBTAG00000030820, ENSBTAG00000015798, ENSBTAG00000014166,…	1487	98	7550	1.65791	0.599359	0.026544	4.16596
bta04916:Melanogenesis	32	0.757396	0.00380599	ENSBTAG00000011953, ENSBTAG00000019210, ENSBTAG00000002107, ENSBTAG00000014692, ENSBTAG00000006844, ENSBTAG00000016420, ENSBTAG00000020645, ENSBTAG00000001341, ENSBTAG00000013116, ENSBTAG00000034077, ENSBTAG00000002699, ENSBTAG00000013990, ENSBTAG00000003075, ENSBTAG00000020590, ENSBTAG00000014291, ENSBTAG00000026403, ENSBTAG00000022671, ENSBTAG00000013550, ENSBTAG00000008097, ENSBTAG00000014600,…	1487	99	7550	1.64116	0.662698	0.0268037	4.93011
bta05168:Herpes simplex infection	54	1.27811	0.00356081	ENSBTAG00000018768, ENSBTAG00000005816, ENSBTAG00000000016, ENSBTAG00000004021, ENSBTAG00000010645, ENSBTAG00000003012, ENSBTAG00000001879, ENSBTAG00000013475, ENSBTAG00000006212, ENSBTAG00000010497, ENSBTAG00000012451, ENSBTAG00000026403, ENSBTAG00000007599, ENSBTAG00000015228, ENSBTAG00000004741, ENSBTAG00000047707, ENSBTAG00000009488, ENSBTAG00000012529, ENSBTAG00000008682, ENSBTAG00000038128,…	1487	190	7550	1.44303	0.638192	0.0271027	4.61941
bta04940:Type I diabetes mellitus	20	0.473373	0.00337124	ENSBTAG00000019588, ENSBTAG00000002069, ENSBTAG00000021077, ENSBTAG00000004741, ENSBTAG00000000016, ENSBTAG00000016514, ENSBTAG00000010645, ENSBTAG00000013919, ENSBTAG00000047707, ENSBTAG00000001008, ENSBTAG00000012529, ENSBTAG00000038128, ENSBTAG00000025471, ENSBTAG00000007445, ENSBTAG00000015730, ENSBTAG00000013118, ENSBTAG00000032808, ENSBTAG00000018059, ENSBTAG00000012451, ENSBTAG00000006490	1487	52	7550	1.95282	0.618035	0.0271233	4.37855
bta04925:Aldosterone synthesis and secretion	27	0.639053	0.00366963	ENSBTAG00000011953, ENSBTAG00000019210, ENSBTAG00000014692, ENSBTAG00000003650, ENSBTAG00000013116, ENSBTAG00000008650, ENSBTAG00000014269, ENSBTAG00000013245, ENSBTAG00000013550, ENSBTAG00000006934, ENSBTAG00000000507, ENSBTAG00000014600, ENSBTAG00000020921, ENSBTAG00000009835, ENSBTAG00000013942, ENSBTAG00000020455, ENSBTAG00000012653, ENSBTAG00000016097, ENSBTAG00000035662, ENSBTAG00000009236,…	1487	79	7550	1.73529	0.649281	0.0271962	4.75743
bta05222:Small cell lung cancer	29	0.686391	0.00377047	ENSBTAG00000016542, ENSBTAG00000013562, ENSBTAG00000004021, ENSBTAG00000003012, ENSBTAG00000017514, ENSBTAG00000013760, ENSBTAG00000001069, ENSBTAG00000012020, ENSBTAG00000002472, ENSBTAG00000013475, ENSBTAG00000010497, ENSBTAG00000019302, ENSBTAG00000008300, ENSBTAG00000021045, ENSBTAG00000019498, ENSBTAG00000014575, ENSBTAG00000007160, ENSBTAG00000008409, ENSBTAG00000022635, ENSBTAG00000019289,…	1487	87	7550	1.69245	0.659253	0.027228	4.88516
bta04115:p53 signaling pathway	25	0.591716	0.0034908	ENSBTAG00000014239, ENSBTAG00000005812, ENSBTAG00000004021, ENSBTAG00000004956, ENSBTAG00000017514, ENSBTAG00000001069, ENSBTAG00000002472, ENSBTAG00000016649, ENSBTAG00000020999, ENSBTAG00000021526, ENSBTAG00000007160, ENSBTAG00000006255, ENSBTAG00000007202, ENSBTAG00000011529, ENSBTAG00000007102, ENSBTAG00000020617, ENSBTAG00000003994, ENSBTAG00000017582, ENSBTAG00000005269, ENSBTAG00000011082,…	1487	71	7550	1.78779	0.630875	0.0273042	4.53053
bta05332:Graft-versus-host disease	17	0.402367	0.00429956	ENSBTAG00000019588, ENSBTAG00000002069, ENSBTAG00000021077, ENSBTAG00000010645, ENSBTAG00000013919, ENSBTAG00000001008, ENSBTAG00000047707, ENSBTAG00000012529, ENSBTAG00000038128, ENSBTAG00000025471, ENSBTAG00000007445, ENSBTAG00000015730, ENSBTAG00000013118, ENSBTAG00000032808, ENSBTAG00000018059, ENSBTAG00000006490, ENSBTAG00000012451	1487	42	7550	2.05511	0.707127	0.0295075	5.55272
bta02010:ABC transporters	17	0.402367	0.00429956	ENSBTAG00000020070, ENSBTAG00000002747, ENSBTAG00000021090, ENSBTAG00000020766, ENSBTAG00000032603, ENSBTAG00000009698, ENSBTAG00000021272, ENSBTAG00000038131, ENSBTAG00000017053, ENSBTAG00000008953, ENSBTAG00000005997, ENSBTAG00000017666, ENSBTAG00000020661, ENSBTAG00000006589, ENSBTAG00000026885, ENSBTAG00000047254, ENSBTAG00000005653, ENSBTAG00000016366	1487	42	7550	2.05511	0.707127	0.0295075	5.55272
bta04750:Inflammatory mediator regulation of TRP channels	33	0.781065	0.00446969	ENSBTAG00000002103, ENSBTAG00000011953, ENSBTAG00000019210, ENSBTAG00000008938, ENSBTAG00000003014, ENSBTAG00000013116, ENSBTAG00000000031, ENSBTAG00000006784, ENSBTAG00000021717, ENSBTAG00000018984, ENSBTAG00000013245, ENSBTAG00000002163, ENSBTAG00000013550, ENSBTAG00000017584, ENSBTAG00000014600, ENSBTAG00000020921, ENSBTAG00000001609, ENSBTAG00000011082, ENSBTAG00000002350, ENSBTAG00000020455,…	1487	104	7550	1.61108	0.721049	0.0299407	5.76646
bta04666:Fc gamma R-mediated phagocytosis	28	0.662722	0.00537288	ENSBTAG00000002103, ENSBTAG00000019604, ENSBTAG00000045582, ENSBTAG00000014619, ENSBTAG00000008507, ENSBTAG00000014612, ENSBTAG00000044083, ENSBTAG00000011043, ENSBTAG00000009786, ENSBTAG00000002329, ENSBTAG00000018984, ENSBTAG00000003305, ENSBTAG00000039160, ENSBTAG00000013550, ENSBTAG00000017584, ENSBTAG00000013392, ENSBTAG00000020921, ENSBTAG00000002350, ENSBTAG00000008592, ENSBTAG00000007932,…	1487	85	7550	1.67253	0.78463	0.0342936	6.89368
bta04380:Osteoclast differentiation	40	0.946746	0.00533889	ENSBTAG00000021358, ENSBTAG00000002103, ENSBTAG00000019250, ENSBTAG00000005816, ENSBTAG00000011851, ENSBTAG00000018270, ENSBTAG00000001086, ENSBTAG00000006017, ENSBTAG00000011698, ENSBTAG00000007569, ENSBTAG00000019953, ENSBTAG00000010497, ENSBTAG00000008004, ENSBTAG00000015212, ENSBTAG00000007084, ENSBTAG00000018984, ENSBTAG00000003305, ENSBTAG00000007599, ENSBTAG00000008924, ENSBTAG00000016005,…	1487	134	7550	1.51562	0.782522	0.0348584	6.85149
bta05169:Epstein-Barr virus infection	36	0.852071	0.00582607	ENSBTAG00000011578, ENSBTAG00000002103, ENSBTAG00000032122, ENSBTAG00000013562, ENSBTAG00000004021, ENSBTAG00000011283, ENSBTAG00000006017, ENSBTAG00000011698, ENSBTAG00000026326, ENSBTAG00000001069, ENSBTAG00000011702, ENSBTAG00000012020, ENSBTAG00000020589, ENSBTAG00000020904, ENSBTAG00000013475, ENSBTAG00000020736, ENSBTAG00000010497, ENSBTAG00000019302, ENSBTAG00000008409, ENSBTAG00000007084,…	1487	118	7550	1.54902	0.810863	0.03633	7.45457
bta04611:Platelet activation	38	0.899408	0.00643116	ENSBTAG00000002103, ENSBTAG00000019250, ENSBTAG00000011953, ENSBTAG00000011851, ENSBTAG00000019210, ENSBTAG00000006189, ENSBTAG00000019604, ENSBTAG00000001465, ENSBTAG00000008938, ENSBTAG00000020645, ENSBTAG00000013472, ENSBTAG00000013116, ENSBTAG00000026199, ENSBTAG00000006784, ENSBTAG00000024503, ENSBTAG00000021217, ENSBTAG00000019289, ENSBTAG00000018984, ENSBTAG00000013245, ENSBTAG00000018912,…	1487	127	7550	1.5192	0.840992	0.0391855	8.1986
bta05140:Leishmaniasis	24	0.568047	0.00752704	ENSBTAG00000019588, ENSBTAG00000009256, ENSBTAG00000003305, ENSBTAG00000021077, ENSBTAG00000004741, ENSBTAG00000012004, ENSBTAG00000010645, ENSBTAG00000013919, ENSBTAG00000008592, ENSBTAG00000047707, ENSBTAG00000015817, ENSBTAG00000012529, ENSBTAG00000038128, ENSBTAG00000025471, ENSBTAG00000015730, ENSBTAG00000012544, ENSBTAG00000004322, ENSBTAG00000008004, ENSBTAG00000012451, ENSBTAG00000006490,…	1487	71	7550	1.71628	0.883902	0.0447816	9.53204
bta04010:MAPK signaling pathway	67	1.5858	0.00847664	ENSBTAG00000012311, ENSBTAG00000012004, ENSBTAG00000010647, ENSBTAG00000006017, ENSBTAG00000015413, ENSBTAG00000005198, ENSBTAG00000010543, ENSBTAG00000002036, ENSBTAG00000003016, ENSBTAG00000017512, ENSBTAG00000010497, ENSBTAG00000006784, ENSBTAG00000006253, ENSBTAG00000008409, ENSBTAG00000020569, ENSBTAG00000021808, ENSBTAG00000014064, ENSBTAG00000004013, ENSBTAG00000013550, ENSBTAG00000007599,…	1487	255	7550	1.33405	0.911623	0.0483073	10.673
bta04020:Calcium signaling pathway	52	1.23077	0.00846779	ENSBTAG00000002103, ENSBTAG00000021798, ENSBTAG00000006541, ENSBTAG00000016944, ENSBTAG00000008507, ENSBTAG00000037726, ENSBTAG00000047719, ENSBTAG00000027051, ENSBTAG00000023369, ENSBTAG00000021717, ENSBTAG00000014806, ENSBTAG00000013550, ENSBTAG00000015355, ENSBTAG00000031632, ENSBTAG00000017584, ENSBTAG00000009835, ENSBTAG00000020455, ENSBTAG00000020887, ENSBTAG00000012653, ENSBTAG00000013854,…	1487	189	7550	1.39694	0.911398	0.0492381	10.6624
bta04914:Progesterone-mediated oocyte maturation	28	0.662722	0.0089378	ENSBTAG00000011953, ENSBTAG00000019210, ENSBTAG00000008759, ENSBTAG00000014239, ENSBTAG00000004021, ENSBTAG00000000778, ENSBTAG00000005293, ENSBTAG00000035319, ENSBTAG00000014453, ENSBTAG00000020645, ENSBTAG00000006270, ENSBTAG00000018984, ENSBTAG00000000646, ENSBTAG00000007284, ENSBTAG00000000623, ENSBTAG00000005269, ENSBTAG00000014447, ENSBTAG00000008436, ENSBTAG00000014600, ENSBTAG00000021741,…	1487	88	7550	1.61552	0.922597	0.0498871	11.2223
bta05144:Malaria	19	0.449704	0.0101116	ENSBTAG00000018198, ENSBTAG00000012004, ENSBTAG00000011154, ENSBTAG00000007103, ENSBTAG00000037811, ENSBTAG00000007773, ENSBTAG00000006161, ENSBTAG00000000057, ENSBTAG00000012529, ENSBTAG00000017664, ENSBTAG00000017843, ENSBTAG00000025471, ENSBTAG00000020736, ENSBTAG00000018810, ENSBTAG00000017060, ENSBTAG00000010303, ENSBTAG00000000277, ENSBTAG00000010830, ENSBTAG00000004917	1487	53	7550	1.82018	0.944782	0.0552109	12.6063
bta04114:Oocyte meiosis	34	0.804734	0.0107389	ENSBTAG00000011953, ENSBTAG00000019210, ENSBTAG00000008934, ENSBTAG00000008759, ENSBTAG00000014239, ENSBTAG00000004021, ENSBTAG00000022255, ENSBTAG00000013009, ENSBTAG00000000752, ENSBTAG00000005293, ENSBTAG00000035319, ENSBTAG00000014453, ENSBTAG00000010496, ENSBTAG00000021193, ENSBTAG00000013245, ENSBTAG00000000646, ENSBTAG00000000623, ENSBTAG00000012184, ENSBTAG00000016005, ENSBTAG00000005269,…	1487	114	7550	1.51429	0.95391	0.0574591	13.3377
bta05215:Prostate cancer	27	0.639053	0.012444	ENSBTAG00000026403, ENSBTAG00000018984, ENSBTAG00000014064, ENSBTAG00000003054, ENSBTAG00000007599, ENSBTAG00000004021, ENSBTAG00000021798, ENSBTAG00000014692, ENSBTAG00000006844, ENSBTAG00000001221, ENSBTAG00000022255, ENSBTAG00000011082, ENSBTAG00000002350, ENSBTAG00000016420, ENSBTAG00000000778, ENSBTAG00000017514, ENSBTAG00000001069, ENSBTAG00000006270, ENSBTAG00000015457, ENSBTAG00000002472,…	1487	86	7550	1.59405	0.97181	0.0651186	15.2973
bta04330:Notch signaling pathway	17	0.402367	0.0145093	ENSBTAG00000026403, ENSBTAG00000010483, ENSBTAG00000044019, ENSBTAG00000007319, ENSBTAG00000037962, ENSBTAG00000011283, ENSBTAG00000011849, ENSBTAG00000018002, ENSBTAG00000001141, ENSBTAG00000000569, ENSBTAG00000012698, ENSBTAG00000019461, ENSBTAG00000043971, ENSBTAG00000012817, ENSBTAG00000013197, ENSBTAG00000007909, ENSBTAG00000003075	1487	47	7550	1.83648	0.984477	0.0742376	17.6161
bta04510:Focal adhesion	55	1.30178	0.0152267	ENSBTAG00000006189, ENSBTAG00000021302, ENSBTAG00000021798, ENSBTAG00000008938, ENSBTAG00000018993, ENSBTAG00000016420, ENSBTAG00000017514, ENSBTAG00000000057, ENSBTAG00000013688, ENSBTAG00000013472, ENSBTAG00000008300, ENSBTAG00000016649, ENSBTAG00000019498, ENSBTAG00000006253, ENSBTAG00000022635, ENSBTAG00000019289, ENSBTAG00000039160, ENSBTAG00000013550, ENSBTAG00000008165, ENSBTAG00000021466,…	1487	208	7550	1.34257	0.987387	0.0764304	18.4078
bta00564:Glycerophospholipid metabolism	29	0.686391	0.0184985	ENSBTAG00000045787, ENSBTAG00000016519, ENSBTAG00000046977, ENSBTAG00000007668, ENSBTAG00000005137, ENSBTAG00000020499, ENSBTAG00000010284, ENSBTAG00000000675, ENSBTAG00000018669, ENSBTAG00000006784, ENSBTAG00000016050, ENSBTAG00000008160, ENSBTAG00000039122, ENSBTAG00000013392, ENSBTAG00000032137, ENSBTAG00000015160, ENSBTAG00000007512, ENSBTAG00000046919, ENSBTAG00000000717, ENSBTAG00000018043,…	1487	97	7550	1.51797	0.995114	0.0906508	21.9296
bta05032:Morphine addiction	28	0.662722	0.0189976	ENSBTAG00000011953, ENSBTAG00000019210, ENSBTAG00000015909, ENSBTAG00000013810, ENSBTAG00000043994, ENSBTAG00000015888, ENSBTAG00000047719, ENSBTAG00000033526, ENSBTAG00000020645, ENSBTAG00000008672, ENSBTAG00000013548, ENSBTAG00000014828, ENSBTAG00000003043, ENSBTAG00000013550, ENSBTAG00000035587, ENSBTAG00000000005, ENSBTAG00000007882, ENSBTAG00000011461, ENSBTAG00000014600, ENSBTAG00000020921,…	1487	93	7550	1.52866	0.995774	0.091447	22.4543
bta00062:Fatty acid elongation	11	0.260355	0.0206915	ENSBTAG00000015498, ENSBTAG00000017741, ENSBTAG00000015038, ENSBTAG00000010083, ENSBTAG00000013367, ENSBTAG00000015155, ENSBTAG00000021202, ENSBTAG00000002497, ENSBTAG00000010564, ENSBTAG00000003359, ENSBTAG00000010270	1487	26	7550	2.1481	0.997417	0.0930676	24.2108
bta04921:Oxytocin signaling pathway	40	0.946746	0.0205857	ENSBTAG00000031217, ENSBTAG00000011953, ENSBTAG00000012311, ENSBTAG00000019210, ENSBTAG00000006189, ENSBTAG00000018270, ENSBTAG00000034366, ENSBTAG00000008938, ENSBTAG00000017514, ENSBTAG00000002036, ENSBTAG00000020645, ENSBTAG00000011434, ENSBTAG00000013116, ENSBTAG00000026199, ENSBTAG00000006784, ENSBTAG00000006999, ENSBTAG00000020569, ENSBTAG00000008650, ENSBTAG00000021808, ENSBTAG00000013245,…	1487	145	7550	1.40064	0.997337	0.0940785	24.1023
bta04145:Phagosome	43	1.01775	0.0203487	ENSBTAG00000019588, ENSBTAG00000023730, ENSBTAG00000001927, ENSBTAG00000006189, ENSBTAG00000006969, ENSBTAG00000010645, ENSBTAG00000013919, ENSBTAG00000019508, ENSBTAG00000008612, ENSBTAG00000000057, ENSBTAG00000010620, ENSBTAG00000008953, ENSBTAG00000026199, ENSBTAG00000008631, ENSBTAG00000019890, ENSBTAG00000008004, ENSBTAG00000012451, ENSBTAG00000003305, ENSBTAG00000014269, ENSBTAG00000019289,…	1487	158	7550	1.38181	0.997146	0.0945365	23.8583
bta05143:African trypanosomiasis	14	0.331361	0.0200801	ENSBTAG00000018198, ENSBTAG00000013550, ENSBTAG00000004741, ENSBTAG00000002258, ENSBTAG00000020446, ENSBTAG00000020921, ENSBTAG00000007773, ENSBTAG00000012529, ENSBTAG00000025471, ENSBTAG00000013116, ENSBTAG00000032808, ENSBTAG00000019079, ENSBTAG00000010303, ENSBTAG00000000277	1487	37	7550	1.92115	0.996915	0.0948674	23.5812
bta05152:Tuberculosis	48	1.13609	0.0223582	ENSBTAG00000019588, ENSBTAG00000018198, ENSBTAG00000012004, ENSBTAG00000010645, ENSBTAG00000008938, ENSBTAG00000013919, ENSBTAG00000008507, ENSBTAG00000002472, ENSBTAG00000005215, ENSBTAG00000008631, ENSBTAG00000016906, ENSBTAG00000019302, ENSBTAG00000030744, ENSBTAG00000024503, ENSBTAG00000012451, ENSBTAG00000020649, ENSBTAG00000026403, ENSBTAG00000027916, ENSBTAG00000021077, ENSBTAG00000015228,…	1487	181	7550	1.34648	0.998411	0.0987222	25.9033
bta04014:Ras signaling pathway	60	1.42012	0.0228818	ENSBTAG00000002103, ENSBTAG00000020979, ENSBTAG00000015413, ENSBTAG00000020975, ENSBTAG00000005198, ENSBTAG00000010543, ENSBTAG00000033526, ENSBTAG00000013688, ENSBTAG00000017976, ENSBTAG00000011602, ENSBTAG00000006784, ENSBTAG00000014064, ENSBTAG00000003043, ENSBTAG00000004013, ENSBTAG00000013550, ENSBTAG00000039122, ENSBTAG00000007599, ENSBTAG00000019241, ENSBTAG00000017584, ENSBTAG00000006601,…	1487	235	7550	1.29634	0.998636	0.0994195	26.4278
bta05321:Inflammatory bowel disease (IBD)	22	0.52071	0.0252169	ENSBTAG00000019588, ENSBTAG00000021077, ENSBTAG00000019567, ENSBTAG00000004741, ENSBTAG00000012004, ENSBTAG00000016835, ENSBTAG00000010645, ENSBTAG00000013919, ENSBTAG00000007626, ENSBTAG00000012599, ENSBTAG00000047707, ENSBTAG00000012529, ENSBTAG00000014199, ENSBTAG00000038128, ENSBTAG00000025471, ENSBTAG00000015730, ENSBTAG00000012544, ENSBTAG00000006490, ENSBTAG00000007867, ENSBTAG00000012451,…	1487	70	7550	1.59573	0.99931	0.107505	28.7251
bta04662:B cell receptor signaling pathway	22	0.52071	0.0252169	ENSBTAG00000001882, ENSBTAG00000018984, ENSBTAG00000021358, ENSBTAG00000039160, ENSBTAG00000027916, ENSBTAG00000002103, ENSBTAG00000019250, ENSBTAG00000032122, ENSBTAG00000007599, ENSBTAG00000018270, ENSBTAG00000016005, ENSBTAG00000002350, ENSBTAG00000007921, ENSBTAG00000011043, ENSBTAG00000011887, ENSBTAG00000020173, ENSBTAG00000005978, ENSBTAG00000004322, ENSBTAG00000044204, ENSBTAG00000016683,…	1487	70	7550	1.59573	0.99931	0.107505	28.7251
bta04621:NOD-like receptor signaling pathway	17	0.402367	0.0317023	ENSBTAG00000007599, ENSBTAG00000003326, ENSBTAG00000001273, ENSBTAG00000037811, ENSBTAG00000020433, ENSBTAG00000000778, ENSBTAG00000007191, ENSBTAG00000025471, ENSBTAG00000006270, ENSBTAG00000006572, ENSBTAG00000024772, ENSBTAG00000016683, ENSBTAG00000000436, ENSBTAG00000008223, ENSBTAG00000000277, ENSBTAG00000021144, ENSBTAG00000020535	1487	51	7550	1.69245	0.999897	0.12987	34.7621
bta05142:Chagas disease (American trypanosomiasis)	32	0.757396	0.0313018	ENSBTAG00000018198, ENSBTAG00000002125, ENSBTAG00000012004, ENSBTAG00000020598, ENSBTAG00000012599, ENSBTAG00000020645, ENSBTAG00000013116, ENSBTAG00000025250, ENSBTAG00000021717, ENSBTAG00000018984, ENSBTAG00000007599, ENSBTAG00000004741, ENSBTAG00000037811, ENSBTAG00000011193, ENSBTAG00000002350, ENSBTAG00000011196, ENSBTAG00000007191, ENSBTAG00000012529, ENSBTAG00000025471, ENSBTAG00000015710,…	1487	114	7550	1.42522	0.999884	0.130155	34.4035
bta04725:Cholinergic synapse	31	0.733728	0.0325173	ENSBTAG00000011953, ENSBTAG00000011851, ENSBTAG00000019210, ENSBTAG00000014692, ENSBTAG00000033526, ENSBTAG00000003130, ENSBTAG00000020645, ENSBTAG00000013116, ENSBTAG00000019302, ENSBTAG00000014828, ENSBTAG00000018984, ENSBTAG00000003043, ENSBTAG00000013245, ENSBTAG00000013550, ENSBTAG00000007882, ENSBTAG00000014600, ENSBTAG00000020921, ENSBTAG00000002350, ENSBTAG00000002644, ENSBTAG00000020455,…	1487	110	7550	1.43089	0.999919	0.131179	35.4864
bta04971:Gastric acid secretion	22	0.52071	0.0340337	ENSBTAG00000013245, ENSBTAG00000011953, ENSBTAG00000013550, ENSBTAG00000019210, ENSBTAG00000004407, ENSBTAG00000014600, ENSBTAG00000020921, ENSBTAG00000020455, ENSBTAG00000012653, ENSBTAG00000018705, ENSBTAG00000020645, ENSBTAG00000013854, ENSBTAG00000006208, ENSBTAG00000013116, ENSBTAG00000014463, ENSBTAG00000019079, ENSBTAG00000006589, ENSBTAG00000019961, ENSBTAG00000017733, ENSBTAG00000010551,…	1487	72	7550	1.55141	0.999948	0.135086	36.8143
bta05164:Influenza A	45	1.06509	0.0367035	ENSBTAG00000019588, ENSBTAG00000040569, ENSBTAG00000005816, ENSBTAG00000006189, ENSBTAG00000010645, ENSBTAG00000013919, ENSBTAG00000011698, ENSBTAG00000020739, ENSBTAG00000002472, ENSBTAG00000026199, ENSBTAG00000012451, ENSBTAG00000015212, ENSBTAG00000020649, ENSBTAG00000008342, ENSBTAG00000018984, ENSBTAG00000026403, ENSBTAG00000015779, ENSBTAG00000021077, ENSBTAG00000007599, ENSBTAG00000004741,…	1487	173	7550	1.32069	0.999976	0.13938	39.0909
bta04071:Sphingolipid signaling pathway	33	0.781065	0.0375587	ENSBTAG00000000381, ENSBTAG00000037729, ENSBTAG00000011851, ENSBTAG00000020598, ENSBTAG00000002738, ENSBTAG00000003434, ENSBTAG00000004430, ENSBTAG00000008507, ENSBTAG00000011374, ENSBTAG00000011043, ENSBTAG00000001069, ENSBTAG00000020645, ENSBTAG00000013116, ENSBTAG00000007642, ENSBTAG00000010497, ENSBTAG00000019302, ENSBTAG00000024503, ENSBTAG00000021717, ENSBTAG00000018984, ENSBTAG00000013550,…	1487	120	7550	1.39627	0.999982	0.140611	39.8039
bta04151:PI3K-Akt signaling pathway	83	1.9645	0.0360557	ENSBTAG00000032122, ENSBTAG00000021302, ENSBTAG00000004021, ENSBTAG00000014692, ENSBTAG00000020979, ENSBTAG00000007545, ENSBTAG00000018993, ENSBTAG00000012074, ENSBTAG00000000778, ENSBTAG00000005198, ENSBTAG00000004772, ENSBTAG00000017514, ENSBTAG00000010543, ENSBTAG00000000057, ENSBTAG00000033526, ENSBTAG00000013688, ENSBTAG00000013472, ENSBTAG00000002472, ENSBTAG00000020904, ENSBTAG00000008300,…	1487	347	7550	1.21446	0.999972	0.140734	38.5456
bta05020:Prion diseases	12	0.284024	0.0366655	ENSBTAG00000007191, ENSBTAG00000015817, ENSBTAG00000010069, ENSBTAG00000011953, ENSBTAG00000011851, ENSBTAG00000005710, ENSBTAG00000013340, ENSBTAG00000011193, ENSBTAG00000010520, ENSBTAG00000003301, ENSBTAG00000011196, ENSBTAG00000007153	1487	32	7550	1.904	0.999976	0.141086	39.059
bta05320:Autoimmune thyroid disease	19	0.449704	0.0425802	ENSBTAG00000019588, ENSBTAG00000002069, ENSBTAG00000021077, ENSBTAG00000010645, ENSBTAG00000013919, ENSBTAG00000001008, ENSBTAG00000047707, ENSBTAG00000007823, ENSBTAG00000017843, ENSBTAG00000038128, ENSBTAG00000015730, ENSBTAG00000007445, ENSBTAG00000013118, ENSBTAG00000032808, ENSBTAG00000020736, ENSBTAG00000018059, ENSBTAG00000006490, ENSBTAG00000012451, ENSBTAG00000013170	1487	61	7550	1.58147	0.999996	0.156235	43.8374
