# Supplementary material for: Mammary gland multi-omics data reveals new genetic insights into milk production traits in dairy cattle
Source: PLoS Genet. 2025 Apr 17;21(4):e1011675. doi: 10.1371/journal.pgen.1011675 (PMC12054919; doi:10.1371/journal.pgen.1011675)
Supplement: S4 Table — (XLSX) [file pgen.1011675.s021.xlsx]

## Sheet: Sheet1
Groups	Milk	Fat	Protein	Fat%	Protein%
Down-regulated lncRNA	0.11	0.126	0.052	0.308	0.147
Up-regulated lncRNA	0.012	0.01	0.021	0.016	0
Non-differential lncRNAs	0.044	0.073	0.028	0.107	0.032
Others	0.577	0.55	0.614	0.441	0.695
