# Supplementary material for: Mammary gland multi-omics data reveals new genetic insights into milk production traits in dairy cattle
Source: PLoS Genet. 2025 Apr 17;21(4):e1011675. doi: 10.1371/journal.pgen.1011675 (PMC12054919; doi:10.1371/journal.pgen.1011675)
Supplement: S5 Table — (XLSX) [file pgen.1011675.s022.xlsx]

## Sheet: New.351miRNA_mRNA.inverse.cor.n
ID	Targets_correlated	Target_uncorrelated	Non-targets_correlated	Non-target_uncorrelated	Fisher test Pvalue
miR-193a-5p	5077	1908	5450	2825	1.02e-19
miR-2411-5p	6847	509	7098	806	4.67e-13
miR-1291	3738	3625	3636	4261	5.36e-09
miR-193a-3p	4065	300	9847	1048	3.77e-08
miR-1260b	1360	2010	4221	7669	2.93e-07
miR-22-5p	1211	685	7710	5654	2.85e-07
miR-532	1993	2467	4390	6410	4.57e-06
miR-885	1968	2546	4257	6489	5.41e-06
miR-375	4348	283	9769	860	1.56e-05
miR-2904	1486	5122	1696	6956	1.53e-05
miR-1468	4800	470	8877	1113	1.69e-05
miR-345-3p	1666	4980	1910	6704	3.13e-05
miR-30f	3091	198	11009	962	8.14e-05
miR-320a	38	5129	146	9947	0.000110282
miR-27a-3p	29	2081	74	13076	0.000135562
miR-340	3149	330	10413	1368	0.000414902
miR-6522	1749	105	12345	1061	0.000460466
miR-4286	943	2041	3494	8782	0.000748907
miR-139	4282	1412	6965	2601	0.00115173
let-7g	135	1247	1018	12860	0.00160789
miR-103	1909	2000	5216	6135	0.00190864
miR-381	7	2428	6	12819	0.00183604
miR-760-5p	4	6906	21	8329	0.00389159
miR-1298	3033	323	10552	1352	0.0044297
miR-195	31	1259	186	13784	0.00425562
miR-154b	67	5034	85	10074	0.00716454
miR-660	883	2354	3005	9018	0.00839671
miR-345-5p	3984	1350	7217	2709	0.00848565
miR-382	39	2540	117	12564	0.00960388
miR-24	7	4098	51	11104	0.0108046
miR-500	2778	1726	6398	4358	0.0117593
miR-6517	3	8603	11	6643	0.0124675
miR-30c	59	1928	541	12732	0.0184817
miR-1197	22	1540	107	13591	0.0181889
miR-582	4	710	18	14528	0.0177374
miR-6525	0	6955	7	8298	0.0182036
miR-186	894	688	7304	6374	0.0191062
miR-221	49	3642	102	11467	0.0215192
miR-767	23	4556	28	10653	0.021766
miR-218	14	741	138	14367	0.0224499
miR-362-3p	265	11	13873	1111	0.0267779
miR-6516	697	35	13535	993	0.02836
miR-200c	866	692	7216	6486	0.0300261
miR-2313-3p	2576	1995	5824	4865	0.0345245
miR-24-3p	34	5268	38	9920	0.0341283
miR-362-5p	478	4876	786	9120	0.0363595
miR-33b	528	27	13661	1044	0.0420338
miR-378c	486	2556	1773	10445	0.0428263
miR-192	48	2907	141	12164	0.0411154
miR-181a	62	2854	196	12148	0.0458515
miR-20b	11	2743	24	12482	0.0474236
let-7a-3p	82	71	6857	8250	0.0498807
miR-331-5p	58	3826	124	11252	0.0489903
miR-1434-3p	11	894	90	14265	0.0518639
miR-214	96	5690	121	9353	0.0570577
miR-423-3p	8	8360	15	6877	0.0603126
miR-760-3p	6	8381	13	6860	0.062101
miR-26a	50	2279	205	12726	0.0644937
miR-449a	38	3996	73	11153	0.0663664
miR-502a	3004	183	11272	801	0.0681776
miR-3431	242	5890	308	8820	0.0692749
miR-199a-3p	28	1904	131	13197	0.0708826
miR-328	2	7126	9	8123	0.0716289
miR-455-3p	58	2940	183	12079	0.0860929
miR-2336	177	127	7937	7019	0.0814676
miR-29d-5p	345	2724	1241	10950	0.0853935
miR-101	5	328	492	14435	0.0830103
miR-374b	3	33	447	14777	0.0889788
miR-150	3	5651	15	9591	0.0883201
miR-191	12	2355	112	12781	0.0803452
miR-2387	21	7147	13	8079	0.088041
miR-2478	1275	891	7459	5635	0.100799
miR-126-3p	271	24	13259	1706	0.0942017
miR-1247-5p	102	6865	96	8197	0.0989321
miR-30b-5p	182	764	3079	11235	0.101479
miR-331-3p	8	6292	23	8937	0.0996353
miR-2419-5p	47	1398	579	13236	0.0940372
miR-133a	0	5302	6	9952	0.0987375
miR-144	42	188	3463	11567	0.0968768
miR-30d	7	3214	12	12027	0.097118
miR-758	43	2723	145	12349	0.10456
miR-2284w	0	1481	27	13752	0.104767
miR-133b	0	4834	7	10419	0.105836
miR-16b	11	400	239	14610	0.10966
let-7i	31	2666	103	12460	0.110234
miR-223	2	2307	2	12949	0.111205
miR-141	674	78	12720	1788	0.122985
miR-877	17	6747	34	8462	0.122002
miR-196a	52	2823	174	12211	0.122297
miR-130a	14	1190	103	13953	0.117752
miR-6523a	4	7433	11	7812	0.120048
miR-7861	1	4441	12	10806	0.12588
miR-154a	43	4376	78	10763	0.130594
miR-497	2	3703	19	11536	0.132448
miR-654	44	2677	157	12382	0.137449
miR-454	8	1068	59	14125	0.142985
miR-2887	1790	6539	1423	5508	0.151109
miR-183	48	2269	213	12730	0.1632
miR-301b	14	1346	216	13684	0.160215
miR-6123	16	2902	102	12240	0.157314
miR-2344	14	5476	40	9730	0.154844
miR-592	87	152	4822	10199	0.162985
miR-2404	135	1153	1294	12678	0.161454
miR-486	1991	4660	2486	6123	0.156712
miR-197	0	5626	5	9629	0.16535
miR-34b	745	139	11847	2529	0.171001
miR-423-5p	33	7229	50	7948	0.185739
miR-219	3	5726	12	9519	0.191024
miR-379	16	1666	92	13486	0.215465
miR-708	73	4161	158	10868	0.207877
miR-147	47	3092	148	11973	0.212996
miR-128	11	2799	76	12374	0.210538
miR-185	39	6007	77	9137	0.215312
miR-301a	34	2219	154	12853	0.213509
miR-200b	32	149	2144	12935	0.198484
miR-210	7	6648	17	8588	0.215784
miR-17-5p	2	3274	20	11964	0.198931
miR-6529a	6	5054	5	10195	0.19615
miR-2339	489	3016	1544	10211	0.212842
let-7d	2	2147	4	13107	0.202151
miR-1343-3p	2	6707	8	8543	0.201866
miR-339b	750	6027	994	7489	0.219062
miR-665	40	6145	44	9031	0.220006
miR-200a	528	199	10241	4292	0.226551
miR-504	72	6029	89	9070	0.225563
miR-2355-3p	1	2870	17	12372	0.226752
miR-15a	154	298	4653	10155	0.237279
miR-2299-3p	1	6733	5	8521	0.237964
miR-9-5p	21	1060	208	13971	0.240505
miR-2885	562	7486	469	6743	0.24495
let-7e	6	3266	12	11976	0.24725
miR-27b	32	2580	196	12452	0.249018
miR-326	6	7041	13	8200	0.25215
miR-181c	47	2390	207	12616	0.261875
miR-182	40	2137	198	12885	0.262024
miR-496	14	643	230	14373	0.263293
miR-2484	1	898	4	14357	0.26187
miR-2397-3p	108	3628	293	11231	0.263345
miR-487b	2	2192	5	13061	0.266049
miR-34a	7	5392	7	9854	0.271293
miR-491	104	6356	122	8678	0.277896
miR-155	24	1244	209	13783	0.280129
miR-499	105	12	13034	2109	0.285108
miR-299	32	2867	111	12250	0.285874
miR-342	5	4539	21	10695	0.288269
miR-194	16	1752	93	13399	0.293906
miR-4449	15	8442	18	6785	0.293663
miR-433	41	5402	60	9757	0.299157
miR-2419-3p	8	3835	37	11380	0.303884
miR-2376	37	6469	62	8692	0.309104
miR-99a-5p	23	1863	208	13166	0.313168
miR-769	9	6551	7	8693	0.318759
miR-1839	8	2901	51	12300	0.322903
miR-1248	121	3963	368	10808	0.324092
miR-181d	81	4461	169	10549	0.364858
miR-361	68	3753	179	11260	0.374267
miR-29b	805	53	13388	1014	0.370294
miR-1271	43	2254	210	12753	0.375584
miR-211	72	4185	163	10840	0.341388
miR-1388-5p	43	2240	211	12766	0.374941
miR-429	1	711	8	14540	0.349588
miR-485	27	4898	71	10264	0.33185
miR-126-5p	59	101	6189	8911	0.332173
miR-212	69	4182	156	10853	0.368545
miR-30a-5p	395	1956	2275	10634	0.345066
miR-542-5p	17	4813	49	10381	0.353921
miR-187	25	5540	55	9640	0.353783
miR-330	71	4822	131	10236	0.362545
miR-503-5p	8	2083	35	13134	0.370595
miR-148b	2	1275	12	13971	0.329667
miR-143	8	2199	33	13020	0.370803
miR-296-5p	2	4761	10	10487	0.362657
miR-31	0	2687	9	12564	0.375643
miR-181b	6	5533	6	9715	0.372652
miR-2332	13	3881	28	11338	0.371074
miR-10b	7	1849	35	13369	0.344688
miR-2431-5p	2	2607	5	12646	0.34231
miR-2346	12	4301	43	10904	0.367804
miR-664b	545	2446	2321	9948	0.389048
miR-502b	59	3244	188	11769	0.391683
miR-107	2	2993	18	12247	0.40126
miR-199c	8	828	104	14320	0.402203
miR-6120-3p	75	1236	721	13228	0.398072
miR-149-5p	4	7185	8	8063	0.397143
miR-671	2	9173	3	6082	0.393804
miR-26b	1	688	10	14561	0.398537
miR-6518	6	4398	9	10847	0.392757
miR-7863	85	4900	157	10118	0.407876
miR-3956	109	6972	113	8066	0.417042
miR-2403	259	6027	395	8579	0.4168
miR-25	71	4175	165	10849	0.42184
miR-140	92	5185	157	9826	0.421206
miR-190a	49	2	14026	1183	0.43342
let-7a-5p	1	1626	4	13629	0.43095
miR-18b	3	1305	19	13933	0.429833
miR-451	81	357	2985	11837	0.431582
miR-146a	36	2122	189	12913	0.440036
miR-32	129	162	6979	7990	0.441349
miR-29d-3p	84	9	13984	1183	0.440244
miR-146b	61	3423	185	11591	0.44475
miR-432	62	7897	49	7252	0.447104
miR-935	1167	4754	1888	7451	0.454912
miR-3432b	3	2857	23	12377	0.455886
miR-106b	3	632	47	14578	0.464576
miR-184	4	4488	16	10752	0.465233
miR-33a	505	67	12806	1882	0.482436
miR-545-5p	6	83	827	14344	0.48744
miR-450a	1	139	73	15047	0.495242
miR-92b	2	5884	7	9367	0.496928
miR-29c	484	38	13530	1208	0.515022
miR-874	128	7710	111	7311	0.514604
miR-142-3p	1	937	39	14283	0.515472
miR-23b-3p	9	3208	46	11997	0.50731
miR-2483-5p	4	3197	10	12049	0.510257
miR-2316	4	8558	5	6693	0.518247
miR-127	95	6546	112	8507	0.525396
miR-2399-5p	30	1792	197	13241	0.536053
miR-545-3p	10	14	7450	7786	0.54337
miR-452	4	2327	17	12912	0.549856
miR-369-5p	1	159	77	15023	0.561429
miR-484	10	6827	16	8407	0.559414
miR-125b	15	4667	41	10537	0.565409
miR-224	245	2487	1169	11359	0.584928
miR-21-5p	1	1330	9	13920	0.598642
miR-1247-3p	118	7516	126	7500	0.606307
miR-490	4	4965	13	10278	0.605814
miR-744	44	7274	54	7888	0.612291
miR-2285t	80	344	2970	11866	0.622163
miR-99b	74	4215	177	10794	0.620623
miR-27a-5p	7	5802	9	9442	0.617973
miR-2483-3p	12	1312	108	13828	0.623388
miR-154c	8	618	240	14394	0.626979
miR-134	84	5689	148	9339	0.633462
miR-18a	0	1192	17	14051	0.638439
miR-2367-5p	32	5420	52	9756	0.64929
miR-22-3p	14	743	240	14263	0.660847
miR-378	7	5795	15	9443	0.662922
miR-2443	2	8510	3	6745	0.660578
miR-411c-3p	12	1304	154	13790	0.675543
miR-148a	1016	81	13065	1098	0.724625
miR-93	43	2655	189	12373	0.728724
miR-411a	8	483	237	14532	0.855718
miR-493	76	5125	155	9904	0.72706
miR-410	3	296	173	14788	1
miR-296-3p	93	8470	72	6625	1
miR-370	129	8301	104	6726	1
miR-130b	24	2080	138	13018	0.730651
miR-193b	89	5400	156	9615	0.893493
miR-15b	17	1046	231	13966	1
let-7c	53	3409	172	11626	0.7486
miR-380-3p	5	872	102	14281	0.834437
miR-455-5p	7	607	193	14453	0.856621
miR-188	500	6848	537	7375	0.97433
miR-409a	48	3004	207	12001	0.693212
miR-215	105	199	5127	9829	0.951348
miR-142-5p	0	16	235	15009	1
miR-145	3	6214	4	9039	1
miR-628	298	186	8958	5818	0.705324
miR-363	12	2126	72	13050	0.875411
miR-100	33	2011	201	13015	0.771435
miR-3957	20	6213	30	8997	1
miR-1185	0	668	12	14580	1
miR-652	7	3800	19	11434	0.821368
miR-196b	99	6534	134	8493	0.790174
miR-98	11	387	374	14488	0.744468
miR-487a	4	1449	47	13760	1
miR-655	0	186	37	15037	1
miR-17-3p	7	1951	44	13258	0.833277
miR-30e-5p	3	1837	31	13389	0.792146
miR-10a	37	2518	178	12527	0.854002
miR-151-5p	12	4105	28	11115	0.721301
miR-574	4	5034	10	10212	1
miR-411c-5p	0	437	10	14813	1
miR-125a	38	5708	60	9454	0.8347
miR-34c	9	2162	47	13042	0.700433
miR-374a	0	18	17	15225	1
miR-99a-3p	3	1547	22	13688	0.736351
miR-106a	4	753	73	14430	0.792817
let-7f	0	540	7	14713	1
miR-2411-3p	117	5563	205	9375	0.770964
miR-199a-5p	4	5274	8	9974	1
miR-431	17	7077	17	8149	0.732351
miR-222	5	4836	10	10409	1
miR-543	1	683	23	14553	1
miR-503-3p	11	6667	14	8568	1
miR-2318	0	141	47	15072	1
miR-425-5p	3	2270	13	12974	0.721508
miR-495	0	127	6	15127	1
miR-2285q	13	2682	58	12507	0.876071
miR-138	43	6576	55	8586	0.918956
miR-7857	0	0	1826	13434	1
miR-95	3	642	59	14556	0.746542
miR-1307	3	7066	3	8188	1
miR-6524	0	286	22	14952	1
miR-2424	0	2076	6	13178	1
miR-1388-3p	12	5739	21	9488	1
miR-2474	24	7497	27	7712	0.780533
miR-324	6	6745	7	8502	1
miR-132	0	2149	6	13105	1
miR-1	0	43	15	15202	1
miR-3432a	9	4388	20	10843	0.83775
miR-369-3p	0	8	5	15247	1
miR-494	0	633	3	14624	1
miR-29a	1	2417	8	12834	1
miR-204	3	4638	10	10609	0.765857
miR-1249	4	5294	10	9952	0.78244
miR-1296	4	7243	5	8008	1
miR-2285s	23	1655	193	13389	1
miR-2431-3p	8	5777	12	9463	0.822077
miR-23a	3	3519	10	11728	1
miR-28	1	2435	5	12819	1
miR-16a	0	615	17	14628	1
miR-2425-5p	2	5441	3	9814	1
miR-339a	5	7359	7	7889	0.775967
miR-152	7	3731	22	11500	1
miR-505	2	3158	10	12090	1
miR-677	3	5262	8	9987	0.758095
let-7b	1	5547	3	9709	1
miR-92a	3	5065	6	10186	1
miR-421	1	996	17	14246	1
miR-378d	3	5103	4	10150	0.69326
miR-425-3p	2	5652	6	9600	0.718391
miR-483	2	5564	6	9688	0.718803
miR-30b-3p	2	5201	3	10054	1
miR-378b	3	3816	12	11429	0.77461
miR-205	2	5943	5	9310	0.71261
miR-6520	2	1312	20	13926	0.714046
miR-199b	3	3889	9	11359	1
miR-2299-5p	1	891	16	14352	1
miR-21-3p	2	4759	4	10495	1
miR-323	0	2406	3	12851	1
miR-202	0	197	11	15052	1
miR-190b	0	98	18	15144	1
miR-2435	0	300	9	14951	1
miR-2440	0	4401	2	10857	1
miR-6119-5p	0	38	5	15217	1
miR-19b	0	591	10	14659	1
miR-151-3p	9	3304	31	11916	0.849227
miR-2468	0	606	11	14643	1
miR-20a	0	970	5	14285	1
miR-2320-5p	3	8655	3	6599	1
miR-450b	0	128	6	15126	1
miR-1306	2	4940	5	10313	1
miR-1842	11	7140	15	8094	0.697505
miR-19a	0	291	11	14958	1
miR-551b	9	4689	19	10543	0.840209
miR-449b	3	4245	11	11001	0.769711
miR-6531	27	2179	170	12884	0.838654
miR-7862	3	7350	3	7904	1
miR-9-3p	0	0	198	15062	1
miR-2447	4	7380	4	7872	1
