# Supplementary material for: Mammary gland multi-omics data reveals new genetic insights into milk production traits in dairy cattle
Source: PLoS Genet. 2025 Apr 17;21(4):e1011675. doi: 10.1371/journal.pgen.1011675 (PMC12054919; doi:10.1371/journal.pgen.1011675)
Supplement: S6 Table — (XLSX) [file pgen.1011675.s023.xlsx]

## Sheet: Sheet1
MiRNA	Targets variance	Fisher test pvalue	Traits
miR-2411-5p	0.281329	4.67e-13	MY
miR-193a-5p	0.248092	1.02e-19	MY
miR-375	0.203767	1.56e-05	MY
miR-345-5p	0.183247	0.00848565	MY
miR-193a-3p	0.17805	3.77e-08	MY
miR-500	0.164387	0.0117593	MY
miR-30f	0.156662	8.14e-05	MY
miR-2313-3p	0.149079	0.0345245	MY
miR-139	0.138578	0.00115173	MY
miR-340	0.130498	0.000414902	MY
miR-532	0.121316	4.57e-06	MY
miR-6522	0.112002	0.000460466	MY
miR-1260b	0.101702	2.93e-07	MY
miR-4286	0.10088	0.000748907	MY
miR-2411-5p	0.284845	4.67e-13	MFY
miR-193a-5p	0.258523	1.02e-19	MFY
miR-375	0.215378	1.56e-05	MFY
miR-193a-3p	0.175516	3.77e-08	MFY
miR-345-5p	0.173078	0.00848565	MFY
miR-500	0.171695	0.0117593	MFY
miR-2313-3p	0.162662	0.0345245	MFY
miR-30f	0.159397	8.14e-05	MFY
miR-340	0.132868	0.000414902	MFY
miR-139	0.128877	0.00115173	MFY
miR-532	0.122409	4.57e-06	MFY
miR-218	0.120661	0.0224499	MFY
miR-1260b	0.108848	2.93e-07	MFY
miR-6522	0.108513	0.000460466	MFY
miR-4286	0.108326	0.000748907	MFY
miR-193a-5p	0.487717	1.02e-19	MFP
miR-2411-5p	0.481585	4.67e-13	MFP
miR-375	0.408699	1.56e-05	MFP
miR-30f	0.393733	8.14e-05	MFP
miR-345-5p	0.369296	0.00848565	MFP
miR-218	0.357116	0.0224499	MFP
miR-500	0.352918	0.0117593	MFP
miR-340	0.3499	0.000414902	MFP
miR-193a-3p	0.345978	3.77e-08	MFP
miR-1260b	0.334283	2.93e-07	MFP
miR-660	0.331076	0.00839671	MFP
miR-2313-3p	0.327147	0.0345245	MFP
miR-885	0.298983	5.41e-06	MFP
miR-139	0.293539	0.00115173	MFP
miR-532	0.267499	4.57e-06	MFP
miR-4286	0.260079	0.000748907	MFP
miR-6522	0.247504	0.000460466	MFP
miR-2904	0.202337	1.53e-05	MFP
miR-6516	0.183452	0.02836	MFP
miR-1298	0.17302	0.0044297	MFP
miR-2411-5p	0.156904	4.67e-13	MPY
miR-193a-5p	0.113481	1.02e-19	MPY
miR-193a-5p	0.347819	1.02e-19	MPP
miR-2411-5p	0.328756	4.67e-13	MPP
miR-375	0.250249	1.56e-05	MPP
miR-30f	0.249436	8.14e-05	MPP
miR-500	0.229336	0.0117593	MPP
miR-345-5p	0.223882	0.00848565	MPP
miR-193a-3p	0.21986	3.77e-08	MPP
miR-2313-3p	0.209555	0.0345245	MPP
miR-340	0.186813	0.000414902	MPP
miR-1260b	0.176213	2.93e-07	MPP
miR-139	0.172361	0.00115173	MPP
miR-885	0.156763	5.41e-06	MPP
miR-532	0.148755	4.57e-06	MPP
miR-6522	0.139043	0.000460466	MPP
miR-660	0.137867	0.00839671	MPP
miR-4286	0.133467	0.000748907	MPP
miR-1298	0.127488	0.0044297	MPP
