# Supplementary material for: Mammary gland multi-omics data reveals new genetic insights into milk production traits in dairy cattle
Source: PLoS Genet. 2025 Apr 17;21(4):e1011675. doi: 10.1371/journal.pgen.1011675 (PMC12054919; doi:10.1371/journal.pgen.1011675)
Supplement: S7 Table — (XLSX) [file pgen.1011675.s024.xlsx]

## Sheet: Sheet1
Table S7. Validation of RNA editing sites in MAC-T cells
A-to-G edited Clusters	Annotaion	Location of region	Successfully validated sites
Region1	Downstream of TMED10	Chr10:86373104:86373883	86373247, 86373280, 86373293, 86373294, 86373307, 86373323, 86373656, 86373661, 86373666, 86373671, 86373685, 86373689
Region2	In ACACA	Chr19:13565203-13565656	13565485
Region3	In SLC24A5	Chr10:62245280:62247248	62246384, 62244358
Region4	In ACSS2	Chr13:64198090-64198291	64198195
Region5	Downstream of MDM4	Chr16:2300794-2301061	2300894, 2300092, 2300979
Region6	Downstream of GTF3C4	Chr11:102756753-102757017	102756865, 102756905
Region7	Downstream of SLC7A1	Chr12:30993903-30994907	30993987
Region8	In MAPKAPK5	Chr17:62255165-62256066	62255324, 62255354, 62255358, 62255359, 62255360, 62255398, 62255414, 62255419, 62255912, 62255930, 62255932, 62255954, 62255967, 62255981
