# Supplementary material for: Mammary gland multi-omics data reveals new genetic insights into milk production traits in dairy cattle
Source: PLoS Genet. 2025 Apr 17;21(4):e1011675. doi: 10.1371/journal.pgen.1011675 (PMC12054919; doi:10.1371/journal.pgen.1011675)
Supplement: S8 Table — (XLSX) [file pgen.1011675.s025.xlsx]

## Sheet: Lactation_specific
Category	Term	Count	%	PValue	Genes	List Total	Pop Hits	Pop Total	Fold Enrichment	FDR
GOTERM_BP_DIRECT	GO:0090501~RNA phosphodiester bond hydrolysis	5	4.5045	1.66489e-07	ENSBTAG00000008793, ENSBTAG00000008792, ENSBTAG00000019612, ENSBTAG00000046668	82	11	16666	92.3836	7.87492e-05
GOTERM_BP_DIRECT	GO:1903494~response to dehydroepiandrosterone	4	3.6036	1.09833e-06	ENSBTAG00000002632, ENSBTAG00000005005, ENSBTAG00000007695, ENSBTAG00000039787	82	5	16666	162.595	0.00017317
GOTERM_BP_DIRECT	GO:1903496~response to 11-deoxycorticosterone	4	3.6036	1.09833e-06	ENSBTAG00000002632, ENSBTAG00000005005, ENSBTAG00000007695, ENSBTAG00000039787	82	5	16666	162.595	0.00017317
GOTERM_MF_DIRECT	GO:0004540~ribonuclease activity	5	4.5045	1.18344e-06	ENSBTAG00000008793, ENSBTAG00000051988, ENSBTAG00000008792, ENSBTAG00000019612	80	19	18313	60.2401	0.000216569
GOTERM_CC_DIRECT	GO:0005796~Golgi lumen	4	3.6036	4.29643e-06	ENSBTAG00000002632, ENSBTAG00000005005, ENSBTAG00000007695, ENSBTAG00000039787	90	8	20602	114.456	0.000524164
UP_KW_MOLECULAR_FUNCTION	KW-0494~Milk protein	4	3.6036	6.67512e-06	ENSBTAG00000002632, ENSBTAG00000005005, ENSBTAG00000007695, ENSBTAG00000039787	53	8	10301	97.1792	0.000307056
GOTERM_CC_DIRECT	GO:0005794~Golgi apparatus	14	12.6126	2.08979e-05	ENSBTAG00000005260, ENSBTAG00000015249, ENSBTAG00000020957, ENSBTAG00000001085, ENSBTAG00000007830, ENSBTAG00000005005, ENSBTAG00000007695, ENSBTAG00000020031, ENSBTAG00000002632, ENSBTAG00000006349, ENSBTAG00000016441, ENSBTAG00000053587, ENSBTAG00000039787	90	755	20602	4.24471	0.00127477
UP_KW_CELLULAR_COMPONENT	KW-0964~Secreted	17	15.3153	2.46867e-05	ENSBTAG00000016857, ENSBTAG00000005260, ENSBTAG00000008793, ENSBTAG00000008792, ENSBTAG00000015249, ENSBTAG00000012855, ENSBTAG00000046668, ENSBTAG00000005005, ENSBTAG00000006810, ENSBTAG00000007695, ENSBTAG00000051988, ENSBTAG00000002632, ENSBTAG00000019612, ENSBTAG00000048250, ENSBTAG00000012780, ENSBTAG00000039787	65	1117	14236	3.33327	0.000592481
GOTERM_MF_DIRECT	GO:0004519~endonuclease activity	5	4.5045	2.60491e-05	ENSBTAG00000008793, ENSBTAG00000008792, ENSBTAG00000019612, ENSBTAG00000046668	80	40	18313	28.6141	0.00166952
GOTERM_MF_DIRECT	GO:0005515~protein binding	8	7.20721	2.73691e-05	ENSBTAG00000008793, ENSBTAG00000002632, ENSBTAG00000015249, ENSBTAG00000012855, ENSBTAG00000019612, ENSBTAG00000039787, ENSBTAG00000030650, ENSBTAG00000008621	80	203	18313	9.02118	0.00166952
GOTERM_BP_DIRECT	GO:0032570~response to progesterone	4	3.6036	3.87349e-05	ENSBTAG00000002632, ENSBTAG00000005005, ENSBTAG00000007695, ENSBTAG00000039787	82	14	16666	58.0697	0.0045804
GOTERM_BP_DIRECT	GO:0032355~response to estradiol	4	3.6036	8.5624e-05	ENSBTAG00000002632, ENSBTAG00000005005, ENSBTAG00000007695, ENSBTAG00000039787	82	18	16666	45.1653	0.00810003
UP_KW_MOLECULAR_FUNCTION	KW-0255~Endonuclease	5	4.5045	0.00018718	ENSBTAG00000008793, ENSBTAG00000008792, ENSBTAG00000019612, ENSBTAG00000046668	53	57	10301	17.049	0.00430514
GOTERM_MF_DIRECT	GO:0003676~nucleic acid binding	7	6.30631	0.000385203	ENSBTAG00000008793, ENSBTAG00000051988, ENSBTAG00000008792, ENSBTAG00000019612, ENSBTAG00000016441, ENSBTAG00000046668	80	221	18313	7.25062	0.017623
GOTERM_CC_DIRECT	GO:0005615~extracellular space	16	14.4144	0.000631289	ENSBTAG00000016857, ENSBTAG00000005260, ENSBTAG00000008792, ENSBTAG00000015249, ENSBTAG00000012855, ENSBTAG00000001085, ENSBTAG00000011616, ENSBTAG00000005005, ENSBTAG00000006810, ENSBTAG00000007695, ENSBTAG00000051988, ENSBTAG00000002632, ENSBTAG00000019612, ENSBTAG00000012780, ENSBTAG00000039787	90	1350	20602	2.71302	0.024654
GOTERM_CC_DIRECT	GO:0005576~extracellular region	12	10.8108	0.000808326	ENSBTAG00000005260, ENSBTAG00000008793, ENSBTAG00000002632, ENSBTAG00000032093, ENSBTAG00000008538, ENSBTAG00000019612, ENSBTAG00000046668, ENSBTAG00000048250, ENSBTAG00000006810, ENSBTAG00000007695, ENSBTAG00000039787	90	821	20602	3.34584	0.024654
UP_KW_MOLECULAR_FUNCTION	KW-0540~Nuclease	5	4.5045	0.00141519	ENSBTAG00000008793, ENSBTAG00000008792, ENSBTAG00000019612, ENSBTAG00000046668	53	97	10301	10.0185	0.0216996
UP_KW_DOMAIN	KW-0732~Signal	30	27.027	0.00174072	ENSBTAG00000017704, ENSBTAG00000016857, ENSBTAG00000005260, ENSBTAG00000008793, ENSBTAG00000008792, ENSBTAG00000012899, ENSBTAG00000012855, ENSBTAG00000009064, ENSBTAG00000020957, ENSBTAG00000020119, ENSBTAG00000046668, ENSBTAG00000006810, ENSBTAG00000005005, ENSBTAG00000055081, ENSBTAG00000002632, ENSBTAG00000051988, ENSBTAG00000005668, ENSBTAG00000017567, ENSBTAG00000050697, ENSBTAG00000021819,…	63	3807	13324	1.6666	0.0174072
GOTERM_BP_DIRECT	GO:0019433~triglyceride catabolic process	3	2.7027	0.00302626	ENSBTAG00000012855, ENSBTAG00000045746, ENSBTAG00000003367	82	17	16666	35.8666	0.23857
UP_KW_BIOLOGICAL_PROCESS	KW-0442~Lipid degradation	4	3.6036	0.00369326	ENSBTAG00000012855, ENSBTAG00000045746, ENSBTAG00000005105, ENSBTAG00000003367	32	65	6385	12.2788	0.140344
GOTERM_MF_DIRECT	GO:0004806~triglyceride lipase activity	3	2.7027	0.00601406	ENSBTAG00000012855, ENSBTAG00000045746, ENSBTAG00000003367	80	27	18313	25.4347	0.220114
GOTERM_CC_DIRECT	GO:0031526~brush border membrane	3	2.7027	0.00893165	ENSBTAG00000017704, ENSBTAG00000018280, ENSBTAG00000015249	90	33	20602	20.8101	0.217932
GOTERM_BP_DIRECT	GO:0051238~sequestering of metal ion	2	1.8018	0.00969706	ENSBTAG00000002632, ENSBTAG00000039787	82	2	16666	203.244	0.655244
GOTERM_BP_DIRECT	GO:0050830~defense response to Gram-positive bacterium	4	3.6036	0.0117524	ENSBTAG00000051988, ENSBTAG00000008792, ENSBTAG00000015271, ENSBTAG00000019612	82	97	16666	8.38119	0.694859
GOTERM_MF_DIRECT	GO:0005102~receptor binding	5	4.5045	0.0125234	ENSBTAG00000020031, ENSBTAG00000012855, ENSBTAG00000015271, ENSBTAG00000019612, ENSBTAG00000039556	80	208	18313	5.5027	0.336892
UP_KW_CELLULAR_COMPONENT	KW-0333~Golgi apparatus	7	6.30631	0.0128319	ENSBTAG00000020031, ENSBTAG00000001258, ENSBTAG00000015249, ENSBTAG00000001085, ENSBTAG00000053587, ENSBTAG00000016444	65	432	14236	3.54886	0.153983
GOTERM_MF_DIRECT	GO:0030156~benzodiazepine receptor binding	2	1.8018	0.0128866	ENSBTAG00000046321, ENSBTAG00000051269	80	3	18313	152.608	0.336892
UP_KW_MOLECULAR_FUNCTION	KW-0378~Hydrolase	14	12.6126	0.013047	ENSBTAG00000016857, ENSBTAG00000008793, ENSBTAG00000008792, ENSBTAG00000012855, ENSBTAG00000021911, ENSBTAG00000046668, ENSBTAG00000045746, ENSBTAG00000005105, ENSBTAG00000003367, ENSBTAG00000008376, ENSBTAG00000004337, ENSBTAG00000019612, ENSBTAG00000031793	53	1331	10301	2.04434	0.150041
GOTERM_BP_DIRECT	GO:0032731~positive regulation of interleukin-1 beta production	3	2.7027	0.0146457	ENSBTAG00000012855, ENSBTAG00000015271, ENSBTAG00000020957	82	38	16666	16.0456	0.727725
GOTERM_BP_DIRECT	GO:0019731~antibacterial humoral response	3	2.7027	0.0153892	ENSBTAG00000008792, ENSBTAG00000019612, ENSBTAG00000012780	82	39	16666	15.6341	0.727725
GOTERM_BP_DIRECT	GO:0055088~lipid homeostasis	3	2.7027	0.0169238	ENSBTAG00000045746, ENSBTAG00000003367, ENSBTAG00000017567	82	41	16666	14.8715	0.727725
GOTERM_MF_DIRECT	GO:0008201~heparin binding	4	3.6036	0.0198372	ENSBTAG00000016857, ENSBTAG00000012855, ENSBTAG00000011616, ENSBTAG00000019612	80	133	18313	6.88459	0.365463
GOTERM_MF_DIRECT	GO:0004792~thiosulfate sulfurtransferase activity	2	1.8018	0.0213864	ENSBTAG00000030648, ENSBTAG00000030650	80	5	18313	91.565	0.365463
GOTERM_MF_DIRECT	GO:0035375~zymogen binding	2	1.8018	0.0213864	ENSBTAG00000005005, ENSBTAG00000039787	80	5	18313	91.565	0.365463
GOTERM_MF_DIRECT	GO:0004896~cytokine receptor activity	3	2.7027	0.0219677	ENSBTAG00000021819, ENSBTAG00000012899, ENSBTAG00000009064	80	53	18313	12.9573	0.365463
GOTERM_BP_DIRECT	GO:0098869~cellular oxidant detoxification	3	2.7027	0.022778	ENSBTAG00000002632, ENSBTAG00000007695, ENSBTAG00000012780	82	48	16666	12.7027	0.897833
GOTERM_BP_DIRECT	GO:0060054~positive regulation of epithelial cell proliferation involved in wound healing	2	1.8018	0.0288134	ENSBTAG00000015249, ENSBTAG00000006810	82	6	16666	67.748	0.962707
GOTERM_BP_DIRECT	GO:0019346~transsulfuration	2	1.8018	0.0288134	ENSBTAG00000030648, ENSBTAG00000030650	82	6	16666	67.748	0.962707
GOTERM_CC_DIRECT	GO:0016323~basolateral plasma membrane	4	3.6036	0.0301315	ENSBTAG00000020031, ENSBTAG00000015249, ENSBTAG00000005668, ENSBTAG00000012780	90	156	20602	5.86952	0.567945
GOTERM_CC_DIRECT	GO:0005789~endoplasmic reticulum membrane	7	6.30631	0.032587	ENSBTAG00000020031, ENSBTAG00000001258, ENSBTAG00000006349, ENSBTAG00000014829, ENSBTAG00000005105, ENSBTAG00000008376, ENSBTAG00000016444	90	553	20602	2.89761	0.567945
GOTERM_BP_DIRECT	GO:0060416~response to growth hormone	2	1.8018	0.0335353	ENSBTAG00000005005, ENSBTAG00000007695	82	7	16666	58.0697	0.962707
GOTERM_BP_DIRECT	GO:0032760~positive regulation of tumor necrosis factor production	3	2.7027	0.0354912	ENSBTAG00000012855, ENSBTAG00000015271, ENSBTAG00000020957	82	61	16666	9.9956	0.962707
GOTERM_BP_DIRECT	GO:0030317~flagellated sperm motility	3	2.7027	0.0365608	ENSBTAG00000008538, ENSBTAG00000019849, ENSBTAG00000016297	82	62	16666	9.83438	0.962707
GOTERM_BP_DIRECT	GO:0042742~defense response to bacterium	4	3.6036	0.0366358	ENSBTAG00000011616, ENSBTAG00000048250, ENSBTAG00000005005, ENSBTAG00000012780	82	150	16666	5.41984	0.962707
UP_KW_MOLECULAR_FUNCTION	KW-0652~Protein synthesis inhibitor	2	1.8018	0.0396913	ENSBTAG00000019612, ENSBTAG00000046668	53	8	10301	48.5896	0.36516
GOTERM_MF_DIRECT	GO:0019829~cation-transporting ATPase activity	2	1.8018	0.0423211	ENSBTAG00000016305, ENSBTAG00000018657	80	10	18313	45.7825	0.645397
GOTERM_BP_DIRECT	GO:0071225~cellular response to muramyl dipeptide	2	1.8018	0.0429111	ENSBTAG00000015271, ENSBTAG00000012383	82	9	16666	45.1653	0.995789
KEGG_PATHWAY	bta04122:Sulfur relay system	2	1.8018	0.0465938	ENSBTAG00000030648, ENSBTAG00000030650	44	10	9038	41.0818	1
KEGG_PATHWAY	bta00920:Sulfur metabolism	2	1.8018	0.0465938	ENSBTAG00000030648, ENSBTAG00000030650	44	10	9038	41.0818	1
UP_KW_MOLECULAR_FUNCTION	KW-1278~Translocase	3	2.7027	0.0497931	ENSBTAG00000017704, ENSBTAG00000016305, ENSBTAG00000018657	53	71	10301	8.21233	0.381747

## Sheet: Non-lactation specific
Category	Term	Count	%	PValue	Genes	List Total	Pop Hits	Pop Total	Fold Enrichment	FDR
GOTERM_MF_DIRECT	GO:0008131~primary amine oxidase activity	7	0.661626	2.81654e-08	ENSBTAG00000005419, ENSBTAG00000016206, ENSBTAG00000001041, ENSBTAG00000030333, ENSBTAG00000030334, ENSBTAG00000039321, ENSBTAG00000001288	738	7	18313	24.8144	2.26732e-05
GOTERM_BP_DIRECT	GO:0009308~amine metabolic process	5	0.47259	6.13551e-05	ENSBTAG00000005419, ENSBTAG00000001041, ENSBTAG00000030333, ENSBTAG00000030334, ENSBTAG00000039321	766	6	16666	18.131	0.150136
GOTERM_CC_DIRECT	GO:0005634~nucleus	202	19.0926	0.000135391	ENSBTAG00000019906, ENSBTAG00000009548, ENSBTAG00000020457, ENSBTAG00000010659, ENSBTAG00000005743, ENSBTAG00000007365, ENSBTAG00000005869, ENSBTAG00000003447, ENSBTAG00000019341, ENSBTAG00000000856, ENSBTAG00000014450, ENSBTAG00000054234, ENSBTAG00000038541, ENSBTAG00000014453, ENSBTAG00000012397, ENSBTAG00000017613, ENSBTAG00000012962, ENSBTAG00000019914, ENSBTAG00000011757, ENSBTAG00000001152,…	820	4000	20602	1.26878	0.0683724
GOTERM_MF_DIRECT	GO:0052596~phenethylamine:oxygen oxidoreductase (deaminating) activity	4	0.378072	0.0002519	ENSBTAG00000016206, ENSBTAG00000030333, ENSBTAG00000039321, ENSBTAG00000001288	738	4	18313	24.8144	0.0675931
GOTERM_MF_DIRECT	GO:0052595~aliphatic-amine oxidase activity	4	0.378072	0.0002519	ENSBTAG00000016206, ENSBTAG00000030333, ENSBTAG00000039321, ENSBTAG00000001288	738	4	18313	24.8144	0.0675931
GOTERM_MF_DIRECT	GO:0048038~quinone binding	5	0.47259	0.000994226	ENSBTAG00000005419, ENSBTAG00000001041, ENSBTAG00000030333, ENSBTAG00000030334, ENSBTAG00000039321	738	12	18313	10.3393	0.200088
KEGG_PATHWAY	bta00360:Phenylalanine metabolism	6	0.567108	0.0015255	ENSBTAG00000016206, ENSBTAG00000001041, ENSBTAG00000030333, ENSBTAG00000030334, ENSBTAG00000039321, ENSBTAG00000001288	383	21	9038	6.74226	0.409459
UP_KW_DOMAIN	KW-0677~Repeat	115	10.8696	0.0015317	ENSBTAG00000014458, ENSBTAG00000014734, ENSBTAG00000013920, ENSBTAG00000021707, ENSBTAG00000003160, ENSBTAG00000008336, ENSBTAG00000004895, ENSBTAG00000001265, ENSBTAG00000043971, ENSBTAG00000026963, ENSBTAG00000003963, ENSBTAG00000003604, ENSBTAG00000000215, ENSBTAG00000038541, ENSBTAG00000031352, ENSBTAG00000015786, ENSBTAG00000014453, ENSBTAG00000006161, ENSBTAG00000040338, ENSBTAG00000017613,…	514	2286	13324	1.30405	0.0291023
UP_KW_MOLECULAR_FUNCTION	KW-0808~Transferase	74	6.99433	0.00231251	ENSBTAG00000014456, ENSBTAG00000014731, ENSBTAG00000020815, ENSBTAG00000020539, ENSBTAG00000010737, ENSBTAG00000045955, ENSBTAG00000010815, ENSBTAG00000006233, ENSBTAG00000003166, ENSBTAG00000002995, ENSBTAG00000000212, ENSBTAG00000000459, ENSBTAG00000005547, ENSBTAG00000000218, ENSBTAG00000038062, ENSBTAG00000044063, ENSBTAG00000014450, ENSBTAG00000000815, ENSBTAG00000015781, ENSBTAG00000016231,…	367	1493	10301	1.39119	0.185001
KEGG_PATHWAY	bta01100:Metabolic pathways	90	8.50662	0.00313945	ENSBTAG00000014731, ENSBTAG00000007484, ENSBTAG00000012478, ENSBTAG00000011545, ENSBTAG00000020539, ENSBTAG00000006391, ENSBTAG00000017529, ENSBTAG00000008779, ENSBTAG00000008773, ENSBTAG00000006396, ENSBTAG00000006231, ENSBTAG00000005583, ENSBTAG00000045593, ENSBTAG00000002995, ENSBTAG00000000212, ENSBTAG00000020371, ENSBTAG00000000459, ENSBTAG00000038062, ENSBTAG00000044063, ENSBTAG00000019700,…	383	1607	9038	1.3216	0.409459
GOTERM_CC_DIRECT	GO:0031410~cytoplasmic vesicle	19	1.79584	0.0032705	ENSBTAG00000020106, ENSBTAG00000008600, ENSBTAG00000006368, ENSBTAG00000040001, ENSBTAG00000011738, ENSBTAG00000002051, ENSBTAG00000006231, ENSBTAG00000046026, ENSBTAG00000020872, ENSBTAG00000021323, ENSBTAG00000020540, ENSBTAG00000045886, ENSBTAG00000003963, ENSBTAG00000021160, ENSBTAG00000017151, ENSBTAG00000000936, ENSBTAG00000013362, ENSBTAG00000013451, ENSBTAG00000016730	820	221	20602	2.16002	0.825802
UP_KW_CELLULAR_COMPONENT	KW-0963~Cytoplasm	120	11.3422	0.00418114	ENSBTAG00000019906, ENSBTAG00000014731, ENSBTAG00000021700, ENSBTAG00000009549, ENSBTAG00000008336, ENSBTAG00000004895, ENSBTAG00000005743, ENSBTAG00000007123, ENSBTAG00000006396, ENSBTAG00000002631, ENSBTAG00000019183, ENSBTAG00000014450, ENSBTAG00000013362, ENSBTAG00000015786, ENSBTAG00000015027, ENSBTAG00000014453, ENSBTAG00000012962, ENSBTAG00000019914, ENSBTAG00000019915, ENSBTAG00000005198,…	529	2562	14236	1.26048	0.0685742
GOTERM_BP_DIRECT	GO:0043651~linoleic acid metabolic process	4	0.378072	0.00453554	ENSBTAG00000012478, ENSBTAG00000008779, ENSBTAG00000024387, ENSBTAG00000012475	766	8	16666	10.8786	1
GOTERM_MF_DIRECT	GO:0097621~monoamine oxidase activity	3	0.283554	0.00472271	ENSBTAG00000016206, ENSBTAG00000054881, ENSBTAG00000001288	738	3	18313	24.8144	0.68638
KEGG_PATHWAY	bta04726:Serotonergic synapse	13	1.22873	0.00501306	ENSBTAG00000013016, ENSBTAG00000016624, ENSBTAG00000016206, ENSBTAG00000040304, ENSBTAG00000007996, ENSBTAG00000008779, ENSBTAG00000001288, ENSBTAG00000006495, ENSBTAG00000002313, ENSBTAG00000000215, ENSBTAG00000039011, ENSBTAG00000019349, ENSBTAG00000012475	383	121	9038	2.53531	0.409459
GOTERM_MF_DIRECT	GO:0004896~cytokine receptor activity	8	0.756144	0.00511588	ENSBTAG00000021819, ENSBTAG00000045948, ENSBTAG00000049808, ENSBTAG00000003781, ENSBTAG00000053696, ENSBTAG00000019404, ENSBTAG00000015212	738	53	18313	3.74556	0.68638
GOTERM_BP_DIRECT	GO:0043011~myeloid dendritic cell differentiation	5	0.47259	0.00515065	ENSBTAG00000035662, ENSBTAG00000021709, ENSBTAG00000011757, ENSBTAG00000020457, ENSBTAG00000015312	766	16	16666	6.79912	1
KEGG_PATHWAY	bta00350:Tyrosine metabolism	7	0.661626	0.00547771	ENSBTAG00000016206, ENSBTAG00000001041, ENSBTAG00000030333, ENSBTAG00000030334, ENSBTAG00000002706, ENSBTAG00000039321, ENSBTAG00000001288	383	39	9038	4.23552	0.409459
UP_KW_CELLULAR_COMPONENT	KW-0969~Cilium	13	1.22873	0.00557224	ENSBTAG00000013676, ENSBTAG00000021935, ENSBTAG00000046415, ENSBTAG00000009549, ENSBTAG00000045955, ENSBTAG00000023452, ENSBTAG00000002631, ENSBTAG00000000328, ENSBTAG00000003802, ENSBTAG00000015198, ENSBTAG00000001969, ENSBTAG00000000616, ENSBTAG00000014221	529	139	14236	2.51687	0.0685742
GOTERM_MF_DIRECT	GO:0005524~ATP binding	78	7.3724	0.00607529	ENSBTAG00000016758, ENSBTAG00000015988, ENSBTAG00000014734, ENSBTAG00000017889, ENSBTAG00000019907, ENSBTAG00000014456, ENSBTAG00000016838, ENSBTAG00000010812, ENSBTAG00000010737, ENSBTAG00000045955, ENSBTAG00000010858, ENSBTAG00000010815, ENSBTAG00000002073, ENSBTAG00000008773, ENSBTAG00000006231, ENSBTAG00000007166, ENSBTAG00000006233, ENSBTAG00000001780, ENSBTAG00000007169, ENSBTAG00000000175,…	738	1440	18313	1.34411	0.698658
GOTERM_BP_DIRECT	GO:1902492~positive regulation of sperm capacitation	3	0.283554	0.00612035	ENSBTAG00000003886, ENSBTAG00000023434, ENSBTAG00000018882	766	3	16666	21.7572	1
GOTERM_CC_DIRECT	GO:0043235~receptor complex	16	1.51229	0.00752756	ENSBTAG00000006161, ENSBTAG00000019903, ENSBTAG00000045948, ENSBTAG00000049808, ENSBTAG00000004211, ENSBTAG00000043971, ENSBTAG00000003166, ENSBTAG00000003777, ENSBTAG00000002313, ENSBTAG00000032515, ENSBTAG00000016365, ENSBTAG00000000815, ENSBTAG00000053696, ENSBTAG00000013014, ENSBTAG00000010681	820	186	20602	2.16124	1
UP_KW_CELLULAR_COMPONENT	KW-0256~Endoplasmic reticulum	37	3.49716	0.00761936	ENSBTAG00000016899, ENSBTAG00000014611, ENSBTAG00000021408, ENSBTAG00000002052, ENSBTAG00000008773, ENSBTAG00000006231, ENSBTAG00000047214, ENSBTAG00000027630, ENSBTAG00000001420, ENSBTAG00000006036, ENSBTAG00000002313, ENSBTAG00000000459, ENSBTAG00000026748, ENSBTAG00000020050, ENSBTAG00000031797, ENSBTAG00000000717, ENSBTAG00000016231, ENSBTAG00000015186, ENSBTAG00000031012, ENSBTAG00000015027,…	529	635	14236	1.56805	0.0685742
UP_KW_MOLECULAR_FUNCTION	KW-0217~Developmental protein	21	1.98488	0.0080056	ENSBTAG00000013676, ENSBTAG00000035084, ENSBTAG00000018804, ENSBTAG00000006368, ENSBTAG00000045955, ENSBTAG00000005198, ENSBTAG00000003553, ENSBTAG00000021323, ENSBTAG00000043971, ENSBTAG00000020540, ENSBTAG00000027317, ENSBTAG00000000630, ENSBTAG00000018285, ENSBTAG00000000843, ENSBTAG00000012370, ENSBTAG00000014450, ENSBTAG00000019336, ENSBTAG00000015154, ENSBTAG00000000616, ENSBTAG00000018652,…	367	313	10301	1.88316	0.193524
UP_KW_MOLECULAR_FUNCTION	KW-9996~Developmental protein	21	1.98488	0.0080056	ENSBTAG00000013676, ENSBTAG00000035084, ENSBTAG00000018804, ENSBTAG00000006368, ENSBTAG00000045955, ENSBTAG00000005198, ENSBTAG00000003553, ENSBTAG00000021323, ENSBTAG00000043971, ENSBTAG00000020540, ENSBTAG00000027317, ENSBTAG00000000630, ENSBTAG00000018285, ENSBTAG00000000843, ENSBTAG00000012370, ENSBTAG00000014450, ENSBTAG00000019336, ENSBTAG00000015154, ENSBTAG00000000616, ENSBTAG00000018652,…	367	313	10301	1.88316	0.193524
GOTERM_BP_DIRECT	GO:0030031~cell projection assembly	5	0.47259	0.00805086	ENSBTAG00000019915, ENSBTAG00000021978, ENSBTAG00000005432, ENSBTAG00000008057, ENSBTAG00000013451	766	18	16666	6.04366	1
GOTERM_CC_DIRECT	GO:0009986~cell surface	26	2.45747	0.00845869	ENSBTAG00000014611, ENSBTAG00000019903, ENSBTAG00000004211, ENSBTAG00000003781, ENSBTAG00000020457, ENSBTAG00000001265, ENSBTAG00000049614, ENSBTAG00000003166, ENSBTAG00000003886, ENSBTAG00000038062, ENSBTAG00000000815, ENSBTAG00000050495, ENSBTAG00000015366, ENSBTAG00000010986, ENSBTAG00000011757, ENSBTAG00000023434, ENSBTAG00000003430, ENSBTAG00000032515, ENSBTAG00000018285, ENSBTAG00000008849,…	820	375	20602	1.74196	1
GOTERM_BP_DIRECT	GO:0030502~negative regulation of bone mineralization	4	0.378072	0.00907214	ENSBTAG00000005958, ENSBTAG00000000522, ENSBTAG00000003806, ENSBTAG00000045824	766	10	16666	8.70287	1
GOTERM_BP_DIRECT	GO:0010595~positive regulation of endothelial cell migration	7	0.661626	0.0104561	ENSBTAG00000005958, ENSBTAG00000020382, ENSBTAG00000020983, ENSBTAG00000008723, ENSBTAG00000024000, ENSBTAG00000006396, ENSBTAG00000005198	766	41	16666	3.71464	1
UP_KW_BIOLOGICAL_PROCESS	KW-0131~Cell cycle	24	2.26843	0.0106286	ENSBTAG00000011541, ENSBTAG00000015778, ENSBTAG00000009453, ENSBTAG00000018806, ENSBTAG00000016746, ENSBTAG00000014239, ENSBTAG00000020815, ENSBTAG00000013515, ENSBTAG00000019914, ENSBTAG00000050061, ENSBTAG00000003092, ENSBTAG00000021656, ENSBTAG00000046415, ENSBTAG00000002073, ENSBTAG00000019070, ENSBTAG00000009566, ENSBTAG00000007123, ENSBTAG00000004286, ENSBTAG00000005936, ENSBTAG00000046223,…	279	317	6385	1.73264	1
KEGG_PATHWAY	bta04330:Notch signaling pathway	8	0.756144	0.0106977	ENSBTAG00000037962, ENSBTAG00000021482, ENSBTAG00000011757, ENSBTAG00000019336, ENSBTAG00000001152, ENSBTAG00000043971, ENSBTAG00000001153, ENSBTAG00000011683	383	58	9038	3.25488	0.551358
GOTERM_BP_DIRECT	GO:0046513~ceramide biosynthetic process	6	0.567108	0.0110334	ENSBTAG00000011257, ENSBTAG00000020480, ENSBTAG00000012478, ENSBTAG00000008948, ENSBTAG00000012475, ENSBTAG00000007169	766	30	16666	4.35144	1
KEGG_PATHWAY	bta00260:Glycine, serine and threonine metabolism	7	0.661626	0.011064	ENSBTAG00000016206, ENSBTAG00000025903, ENSBTAG00000001041, ENSBTAG00000030333, ENSBTAG00000030334, ENSBTAG00000039321, ENSBTAG00000001288	383	45	9038	3.67079	0.551358
GOTERM_CC_DIRECT	GO:0005654~nucleoplasm	107	10.1134	0.0114233	ENSBTAG00000016758, ENSBTAG00000021709, ENSBTAG00000007484, ENSBTAG00000006391, ENSBTAG00000009548, ENSBTAG00000007368, ENSBTAG00000010659, ENSBTAG00000002073, ENSBTAG00000005743, ENSBTAG00000007365, ENSBTAG00000006396, ENSBTAG00000003168, ENSBTAG00000008577, ENSBTAG00000043971, ENSBTAG00000005869, ENSBTAG00000003968, ENSBTAG00000014450, ENSBTAG00000031352, ENSBTAG00000014730, ENSBTAG00000012397,…	820	2151	20602	1.2498	1
UP_KW_MOLECULAR_FUNCTION	KW-0156~Chromatin regulator	12	1.13422	0.0117015	ENSBTAG00000011541, ENSBTAG00000014734, ENSBTAG00000021918, ENSBTAG00000008295, ENSBTAG00000002345, ENSBTAG00000047031, ENSBTAG00000007749, ENSBTAG00000009516, ENSBTAG00000014377, ENSBTAG00000013289, ENSBTAG00000010582, ENSBTAG00000002495	367	141	10301	2.38878	0.193524
GOTERM_BP_DIRECT	GO:1902283~negative regulation of primary amine oxidase activity	3	0.283554	0.0118685	ENSBTAG00000001041, ENSBTAG00000030333, ENSBTAG00000039321	766	4	16666	16.3179	1
GOTERM_BP_DIRECT	GO:0060397~JAK-STAT cascade involved in growth hormone signaling pathway	3	0.283554	0.0118685	ENSBTAG00000009496, ENSBTAG00000010125, ENSBTAG00000021523	766	4	16666	16.3179	1
UP_KW_MOLECULAR_FUNCTION	KW-0117~Actin capping	4	0.378072	0.0120953	ENSBTAG00000004072, ENSBTAG00000019915, ENSBTAG00000005432, ENSBTAG00000018543	367	14	10301	8.01946	0.193524
KEGG_PATHWAY	bta00410:beta-Alanine metabolism	6	0.567108	0.0133057	ENSBTAG00000007484, ENSBTAG00000001041, ENSBTAG00000030333, ENSBTAG00000030334, ENSBTAG00000039321, ENSBTAG00000017710	383	34	9038	4.16434	0.568344
GOTERM_BP_DIRECT	GO:0045766~positive regulation of angiogenesis	11	1.0397	0.0134811	ENSBTAG00000005958, ENSBTAG00000003777, ENSBTAG00000019903, ENSBTAG00000003806, ENSBTAG00000020983, ENSBTAG00000008723, ENSBTAG00000021523, ENSBTAG00000050495, ENSBTAG00000020872, ENSBTAG00000005198, ENSBTAG00000016344	766	97	16666	2.46731	1
UP_KW_CELLULAR_COMPONENT	KW-0966~Cell projection	30	2.83554	0.0136628	ENSBTAG00000040449, ENSBTAG00000008710, ENSBTAG00000009549, ENSBTAG00000045955, ENSBTAG00000005743, ENSBTAG00000008773, ENSBTAG00000048488, ENSBTAG00000000795, ENSBTAG00000002631, ENSBTAG00000003802, ENSBTAG00000013362, ENSBTAG00000000616, ENSBTAG00000001969, ENSBTAG00000013676, ENSBTAG00000013017, ENSBTAG00000021935, ENSBTAG00000011757, ENSBTAG00000005432, ENSBTAG00000006588, ENSBTAG00000046415,…	529	506	14236	1.59552	0.0922239
GOTERM_MF_DIRECT	GO:0016503~pheromone receptor activity	6	0.567108	0.0139638	ENSBTAG00000038903, ENSBTAG00000048261, ENSBTAG00000049460, ENSBTAG00000054547, ENSBTAG00000054038, ENSBTAG00000050488	738	36	18313	4.13573	1
GOTERM_MF_DIRECT	GO:0022850~serotonin-gated cation-selective channel activity	3	0.283554	0.0149153	ENSBTAG00000016624, ENSBTAG00000040304, ENSBTAG00000039011	738	5	18313	14.8886	1
GOTERM_CC_DIRECT	GO:0005783~endoplasmic reticulum	40	3.78072	0.016311	ENSBTAG00000037510, ENSBTAG00000001041, ENSBTAG00000048628, ENSBTAG00000002052, ENSBTAG00000006231, ENSBTAG00000047214, ENSBTAG00000006036, ENSBTAG00000021482, ENSBTAG00000000459, ENSBTAG00000001747, ENSBTAG00000053827, ENSBTAG00000031797, ENSBTAG00000000717, ENSBTAG00000014099, ENSBTAG00000016231, ENSBTAG00000051540, ENSBTAG00000015164, ENSBTAG00000015027, ENSBTAG00000053425, ENSBTAG00000052731,…	820	686	20602	1.46498	1
GOTERM_CC_DIRECT	GO:0005639~integral component of nuclear inner membrane	4	0.378072	0.01641	ENSBTAG00000008948, ENSBTAG00000010812, ENSBTAG00000003693, ENSBTAG00000007169	820	14	20602	7.1784	1
GOTERM_BP_DIRECT	GO:0043491~protein kinase B signaling	6	0.567108	0.0185429	ENSBTAG00000024822, ENSBTAG00000000815, ENSBTAG00000020457, ENSBTAG00000045824, ENSBTAG00000003166, ENSBTAG00000019533	766	34	16666	3.8395	1
GOTERM_CC_DIRECT	GO:0030424~axon	16	1.51229	0.0186623	ENSBTAG00000012205, ENSBTAG00000035084, ENSBTAG00000011757, ENSBTAG00000010856, ENSBTAG00000046415, ENSBTAG00000006368, ENSBTAG00000008710, ENSBTAG00000020566, ENSBTAG00000005743, ENSBTAG00000008921, ENSBTAG00000007235, ENSBTAG00000000079, ENSBTAG00000000795, ENSBTAG00000000859, ENSBTAG00000013362, ENSBTAG00000016795	820	207	20602	1.94198	1
GOTERM_BP_DIRECT	GO:0006004~fucose metabolic process	3	0.283554	0.0191817	ENSBTAG00000005715, ENSBTAG00000001752, ENSBTAG00000016231	766	5	16666	13.0543	1
GOTERM_MF_DIRECT	GO:0016651~oxidoreductase activity, acting on NAD(P)H	3	0.283554	0.0217804	ENSBTAG00000006141, ENSBTAG00000055143, ENSBTAG00000054881	738	6	18313	12.4072	1
GOTERM_MF_DIRECT	GO:0016936~galactoside binding	3	0.283554	0.0217804	ENSBTAG00000054234, ENSBTAG00000050377, ENSBTAG00000016312	738	6	18313	12.4072	1
UP_KW_CELLULAR_COMPONENT	KW-0968~Cytoplasmic vesicle	21	1.98488	0.0223749	ENSBTAG00000014611, ENSBTAG00000019914, ENSBTAG00000010986, ENSBTAG00000014603, ENSBTAG00000006368, ENSBTAG00000045955, ENSBTAG00000023997, ENSBTAG00000020475, ENSBTAG00000006231, ENSBTAG00000020872, ENSBTAG00000021323, ENSBTAG00000020540, ENSBTAG00000005574, ENSBTAG00000002313, ENSBTAG00000000795, ENSBTAG00000002631, ENSBTAG00000021160, ENSBTAG00000003802, ENSBTAG00000013362, ENSBTAG00000052345,…	529	331	14236	1.70735	0.112907
UP_KW_DOMAIN	KW-1133~Transmembrane helix	159	15.0284	0.023773	ENSBTAG00000008331, ENSBTAG00000014611, ENSBTAG00000003160, ENSBTAG00000054594, ENSBTAG00000019903, ENSBTAG00000010812, ENSBTAG00000004894, ENSBTAG00000019070, ENSBTAG00000001420, ENSBTAG00000043971, ENSBTAG00000049435, ENSBTAG00000002631, ENSBTAG00000000459, ENSBTAG00000006833, ENSBTAG00000020050, ENSBTAG00000019349, ENSBTAG00000000616, ENSBTAG00000053425, ENSBTAG00000035158, ENSBTAG00000034586,…	514	3579	13324	1.15161	0.194456
GOTERM_BP_DIRECT	GO:0042789~mRNA transcription from RNA polymerase II promoter	4	0.378072	0.0240025	ENSBTAG00000027980, ENSBTAG00000021523, ENSBTAG00000020872, ENSBTAG00000010681	766	14	16666	6.21634	1
GOTERM_CC_DIRECT	GO:0005814~centriole	11	1.0397	0.0249105	ENSBTAG00000015778, ENSBTAG00000048123, ENSBTAG00000000079, ENSBTAG00000005432, ENSBTAG00000015198, ENSBTAG00000006588, ENSBTAG00000007236, ENSBTAG00000046415, ENSBTAG00000019179, ENSBTAG00000047756, ENSBTAG00000014453	820	123	20602	2.2469	1
UP_KW_CELLULAR_COMPONENT	KW-0492~Microsome	7	0.661626	0.0250905	ENSBTAG00000026748, ENSBTAG00000021408, ENSBTAG00000018240, ENSBTAG00000006231, ENSBTAG00000015027, ENSBTAG00000016685, ENSBTAG00000005574	529	61	14236	3.08817	0.112907
GOTERM_CC_DIRECT	GO:0005829~cytosol	136	12.8544	0.0255167	ENSBTAG00000013401, ENSBTAG00000019906, ENSBTAG00000014731, ENSBTAG00000019907, ENSBTAG00000021700, ENSBTAG00000008336, ENSBTAG00000004895, ENSBTAG00000026320, ENSBTAG00000005743, ENSBTAG00000010815, ENSBTAG00000006396, ENSBTAG00000043971, ENSBTAG00000000175, ENSBTAG00000005869, ENSBTAG00000055208, ENSBTAG00000019342, ENSBTAG00000003968, ENSBTAG00000000856, ENSBTAG00000054234, ENSBTAG00000013362,…	820	2898	20602	1.17906	1
GOTERM_CC_DIRECT	GO:0016020~membrane	56	5.29301	0.0263448	ENSBTAG00000016834, ENSBTAG00000008331, ENSBTAG00000021700, ENSBTAG00000010856, ENSBTAG00000010858, ENSBTAG00000004852, ENSBTAG00000001420, ENSBTAG00000024387, ENSBTAG00000019342, ENSBTAG00000000215, ENSBTAG00000053827, ENSBTAG00000015182, ENSBTAG00000000936, ENSBTAG00000013084, ENSBTAG00000020090, ENSBTAG00000016231, ENSBTAG00000013362, ENSBTAG00000019388, ENSBTAG00000052731, ENSBTAG00000012078,…	820	1061	20602	1.32608	1
GOTERM_BP_DIRECT	GO:0019221~cytokine-mediated signaling pathway	12	1.13422	0.0273776	ENSBTAG00000009496, ENSBTAG00000021819, ENSBTAG00000010125, ENSBTAG00000009691, ENSBTAG00000045948, ENSBTAG00000049808, ENSBTAG00000004211, ENSBTAG00000053696, ENSBTAG00000019404, ENSBTAG00000021523, ENSBTAG00000015212	766	124	16666	2.10553	1
UP_KW_MOLECULAR_FUNCTION	KW-0328~Glycosyltransferase	11	1.0397	0.0274328	ENSBTAG00000046220, ENSBTAG00000000459, ENSBTAG00000012525, ENSBTAG00000038062, ENSBTAG00000011601, ENSBTAG00000007309, ENSBTAG00000004625, ENSBTAG00000005652, ENSBTAG00000016231, ENSBTAG00000046516, ENSBTAG00000001451	367	140	10301	2.20535	0.336892
GOTERM_BP_DIRECT	GO:0019236~response to pheromone	6	0.567108	0.028815	ENSBTAG00000038903, ENSBTAG00000048261, ENSBTAG00000049460, ENSBTAG00000054547, ENSBTAG00000054038, ENSBTAG00000050488	766	38	16666	3.43534	1
GOTERM_MF_DIRECT	GO:0004866~endopeptidase inhibitor activity	4	0.378072	0.0289652	ENSBTAG00000000522, ENSBTAG00000017531, ENSBTAG00000001265, ENSBTAG00000005122	738	17	18313	5.83867	1
UP_KW_MOLECULAR_FUNCTION	KW-0343~GTPase activation	8	0.756144	0.029478	ENSBTAG00000001775, ENSBTAG00000009574, ENSBTAG00000020382, ENSBTAG00000021935, ENSBTAG00000005316, ENSBTAG00000002051, ENSBTAG00000020566, ENSBTAG00000009565	367	84	10301	2.67315	0.336892
GOTERM_MF_DIRECT	GO:0004931~extracellular ATP-gated cation channel activity	3	0.283554	0.0296877	ENSBTAG00000008948, ENSBTAG00000010812, ENSBTAG00000007169	738	7	18313	10.6347	1
GOTERM_BP_DIRECT	GO:0006325~chromatin organization	11	1.0397	0.0297495	ENSBTAG00000014734, ENSBTAG00000008295, ENSBTAG00000019187, ENSBTAG00000052218, ENSBTAG00000007749, ENSBTAG00000009516, ENSBTAG00000019888, ENSBTAG00000014377, ENSBTAG00000013289, ENSBTAG00000010582, ENSBTAG00000002495	766	110	16666	2.17572	1
GOTERM_CC_DIRECT	GO:0005887~integral component of plasma membrane	47	4.44234	0.0300907	ENSBTAG00000011882, ENSBTAG00000020958, ENSBTAG00000040304, ENSBTAG00000047839, ENSBTAG00000020537, ENSBTAG00000012559, ENSBTAG00000010856, ENSBTAG00000046328, ENSBTAG00000006775, ENSBTAG00000010812, ENSBTAG00000002252, ENSBTAG00000008710, ENSBTAG00000010858, ENSBTAG00000046026, ENSBTAG00000007169, ENSBTAG00000000791, ENSBTAG00000013909, ENSBTAG00000008114, ENSBTAG00000003166, ENSBTAG00000021482,…	820	870	20602	1.35729	1
UP_KW_DOMAIN	KW-0732~Signal	167	15.7845	0.0307037	ENSBTAG00000021709, ENSBTAG00000014456, ENSBTAG00000014611, ENSBTAG00000019903, ENSBTAG00000046328, ENSBTAG00000020457, ENSBTAG00000026320, ENSBTAG00000001265, ENSBTAG00000043971, ENSBTAG00000003166, ENSBTAG00000006036, ENSBTAG00000003326, ENSBTAG00000006833, ENSBTAG00000020050, ENSBTAG00000003604, ENSBTAG00000000857, ENSBTAG00000016231, ENSBTAG00000015940, ENSBTAG00000015027, ENSBTAG00000019587,…	514	3807	13324	1.13712	0.194456
KEGG_PATHWAY	bta04920:Adipocytokine signaling pathway	8	0.756144	0.031825	ENSBTAG00000012205, ENSBTAG00000001778, ENSBTAG00000004211, ENSBTAG00000021523, ENSBTAG00000010815, ENSBTAG00000046753, ENSBTAG00000010184, ENSBTAG00000006231	383	72	9038	2.62199	1
UP_KW_CELLULAR_COMPONENT	KW-0539~Nucleus	119	11.2476	0.0319112	ENSBTAG00000016758, ENSBTAG00000008295, ENSBTAG00000019906, ENSBTAG00000021709, ENSBTAG00000014731, ENSBTAG00000002073, ENSBTAG00000005743, ENSBTAG00000043971, ENSBTAG00000019341, ENSBTAG00000003968, ENSBTAG00000014450, ENSBTAG00000018534, ENSBTAG00000014730, ENSBTAG00000015027, ENSBTAG00000014453, ENSBTAG00000019984, ENSBTAG00000012397, ENSBTAG00000037962, ENSBTAG00000033122, ENSBTAG00000012962,…	529	2718	14236	1.17823	0.123086
GOTERM_BP_DIRECT	GO:0006954~inflammatory response	18	1.70132	0.0340037	ENSBTAG00000020457, ENSBTAG00000004211, ENSBTAG00000002163, ENSBTAG00000004895, ENSBTAG00000046516, ENSBTAG00000021523, ENSBTAG00000020872, ENSBTAG00000005122, ENSBTAG00000003166, ENSBTAG00000003326, ENSBTAG00000051768, ENSBTAG00000038062, ENSBTAG00000008948, ENSBTAG00000000815, ENSBTAG00000003806, ENSBTAG00000009080, ENSBTAG00000037735, ENSBTAG00000015520	766	228	16666	1.71767	1
GOTERM_BP_DIRECT	GO:0046677~response to antibiotic	4	0.378072	0.0345055	ENSBTAG00000005419, ENSBTAG00000001041, ENSBTAG00000030333, ENSBTAG00000039321	766	16	16666	5.4393	1
GOTERM_BP_DIRECT	GO:0006355~regulation of transcription, DNA-templated	30	2.83554	0.0347163	ENSBTAG00000008397, ENSBTAG00000021008, ENSBTAG00000021523, ENSBTAG00000006352, ENSBTAG00000043971, ENSBTAG00000048481, ENSBTAG00000039453, ENSBTAG00000019888, ENSBTAG00000054310, ENSBTAG00000050112, ENSBTAG00000016257, ENSBTAG00000053246, ENSBTAG00000055293, ENSBTAG00000038635, ENSBTAG00000017613, ENSBTAG00000053131, ENSBTAG00000054041, ENSBTAG00000018804, ENSBTAG00000037581, ENSBTAG00000006862,…	766	442	16666	1.47673	1
GOTERM_CC_DIRECT	GO:0005737~cytoplasm	172	16.2571	0.0347313	ENSBTAG00000014731, ENSBTAG00000019907, ENSBTAG00000019903, ENSBTAG00000002190, ENSBTAG00000021700, ENSBTAG00000009548, ENSBTAG00000020457, ENSBTAG00000008336, ENSBTAG00000004895, ENSBTAG00000026320, ENSBTAG00000005743, ENSBTAG00000007123, ENSBTAG00000007365, ENSBTAG00000008057, ENSBTAG00000005869, ENSBTAG00000048587, ENSBTAG00000003326, ENSBTAG00000003600, ENSBTAG00000002631, ENSBTAG00000024822,…	820	3788	20602	1.14081	1
UP_KW_MOLECULAR_FUNCTION	KW-0407~Ion channel	17	1.60681	0.0347425	ENSBTAG00000016624, ENSBTAG00000020958, ENSBTAG00000014940, ENSBTAG00000040304, ENSBTAG00000010986, ENSBTAG00000020537, ENSBTAG00000010812, ENSBTAG00000002252, ENSBTAG00000008710, ENSBTAG00000040496, ENSBTAG00000007169, ENSBTAG00000002313, ENSBTAG00000002631, ENSBTAG00000015085, ENSBTAG00000008948, ENSBTAG00000018445, ENSBTAG00000039011	367	274	10301	1.74145	0.347425
GOTERM_CC_DIRECT	GO:0015629~actin cytoskeleton	13	1.22873	0.0349104	ENSBTAG00000013953, ENSBTAG00000019915, ENSBTAG00000021978, ENSBTAG00000005432, ENSBTAG00000008921, ENSBTAG00000008057, ENSBTAG00000043971, ENSBTAG00000003166, ENSBTAG00000001775, ENSBTAG00000003944, ENSBTAG00000016257, ENSBTAG00000019455, ENSBTAG00000018543	820	167	20602	1.95579	1
GOTERM_CC_DIRECT	GO:0005789~endoplasmic reticulum membrane	32	3.02457	0.0349448	ENSBTAG00000021928, ENSBTAG00000014456, ENSBTAG00000016899, ENSBTAG00000014611, ENSBTAG00000021408, ENSBTAG00000002052, ENSBTAG00000008773, ENSBTAG00000027630, ENSBTAG00000001420, ENSBTAG00000026246, ENSBTAG00000002313, ENSBTAG00000000459, ENSBTAG00000026748, ENSBTAG00000006833, ENSBTAG00000020050, ENSBTAG00000000717, ENSBTAG00000015186, ENSBTAG00000013016, ENSBTAG00000019914, ENSBTAG00000011757,…	820	553	20602	1.45385	1
KEGG_PATHWAY	bta04371:Apelin signaling pathway	12	1.13422	0.0362982	ENSBTAG00000035662, ENSBTAG00000013016, ENSBTAG00000002313, ENSBTAG00000000215, ENSBTAG00000019914, ENSBTAG00000005978, ENSBTAG00000010856, ENSBTAG00000015350, ENSBTAG00000020983, ENSBTAG00000006495, ENSBTAG00000043971, ENSBTAG00000016344	383	141	9038	2.00833	1
GOTERM_BP_DIRECT	GO:0042138~meiotic DNA double-strand break formation	3	0.283554	0.0378927	ENSBTAG00000002724, ENSBTAG00000019689	766	7	16666	9.32451	1
GOTERM_BP_DIRECT	GO:0035235~ionotropic glutamate receptor signaling pathway	3	0.283554	0.0378927	ENSBTAG00000047202, ENSBTAG00000018445, ENSBTAG00000049029	766	7	16666	9.32451	1
GOTERM_BP_DIRECT	GO:2001214~positive regulation of vasculogenesis	3	0.283554	0.0378927	ENSBTAG00000020382, ENSBTAG00000019903, ENSBTAG00000020983	766	7	16666	9.32451	1
GOTERM_MF_DIRECT	GO:0001614~purinergic nucleotide receptor activity	3	0.283554	0.0385426	ENSBTAG00000008948, ENSBTAG00000010812, ENSBTAG00000007169	738	8	18313	9.30539	1
GOTERM_CC_DIRECT	GO:0005925~focal adhesion	12	1.13422	0.0388381	ENSBTAG00000005958, ENSBTAG00000020969, ENSBTAG00000019915, ENSBTAG00000021978, ENSBTAG00000000815, ENSBTAG00000008779, ENSBTAG00000019349, ENSBTAG00000009080, ENSBTAG00000033190, ENSBTAG00000008057, ENSBTAG00000020465, ENSBTAG00000001153	820	151	20602	1.99664	1
GOTERM_MF_DIRECT	GO:0004540~ribonuclease activity	4	0.378072	0.0389048	ENSBTAG00000014456, ENSBTAG00000046482, ENSBTAG00000022007, ENSBTAG00000020387	738	19	18313	5.22408	1
GOTERM_BP_DIRECT	GO:0051642~centrosome localization	4	0.378072	0.040508	ENSBTAG00000015986, ENSBTAG00000013515, ENSBTAG00000003693, ENSBTAG00000027875	766	17	16666	5.11934	1
GOTERM_MF_DIRECT	GO:0000978~RNA polymerase II core promoter proximal region sequence-specific DNA binding	54	5.10397	0.0406561	ENSBTAG00000015866, ENSBTAG00000021709, ENSBTAG00000038947, ENSBTAG00000054074, ENSBTAG00000006633, ENSBTAG00000006352, ENSBTAG00000049318, ENSBTAG00000003447, ENSBTAG00000003968, ENSBTAG00000038541, ENSBTAG00000050112, ENSBTAG00000010130, ENSBTAG00000052215, ENSBTAG00000055250, ENSBTAG00000033122, ENSBTAG00000012962, ENSBTAG00000017613, ENSBTAG00000037882, ENSBTAG00000002281, ENSBTAG00000047526,…	738	1035	18313	1.29466	1
UP_KW_MOLECULAR_FUNCTION	KW-0378~Hydrolase	60	5.67108	0.0407112	ENSBTAG00000019949, ENSBTAG00000014734, ENSBTAG00000014932, ENSBTAG00000011545, ENSBTAG00000018857, ENSBTAG00000007368, ENSBTAG00000007365, ENSBTAG00000001420, ENSBTAG00000024387, ENSBTAG00000027337, ENSBTAG00000003600, ENSBTAG00000020371, ENSBTAG00000053827, ENSBTAG00000046482, ENSBTAG00000014099, ENSBTAG00000053861, ENSBTAG00000013362, ENSBTAG00000014377, ENSBTAG00000013018, ENSBTAG00000014665,…	367	1331	10301	1.26528	0.361878
GOTERM_CC_DIRECT	GO:0031201~SNARE complex	6	0.567108	0.0410879	ENSBTAG00000005712, ENSBTAG00000014603, ENSBTAG00000038739, ENSBTAG00000013084, ENSBTAG00000012250, ENSBTAG00000023997	820	48	20602	3.14055	1
GOTERM_MF_DIRECT	GO:0008201~heparin binding	11	1.0397	0.0423925	ENSBTAG00000005419, ENSBTAG00000003886, ENSBTAG00000021957, ENSBTAG00000012866, ENSBTAG00000020528, ENSBTAG00000017310, ENSBTAG00000001265, ENSBTAG00000049614, ENSBTAG00000023434, ENSBTAG00000018882, ENSBTAG00000005198	738	133	18313	2.05232	1
UP_KW_CELLULAR_COMPONENT	KW-0282~Flagellum	6	0.567108	0.0459455	ENSBTAG00000002631, ENSBTAG00000000328, ENSBTAG00000003802, ENSBTAG00000046415, ENSBTAG00000009549, ENSBTAG00000045955	529	53	14236	3.04655	0.147471
GOTERM_BP_DIRECT	GO:0051016~barbed-end actin filament capping	4	0.378072	0.0469994	ENSBTAG00000004072, ENSBTAG00000019915, ENSBTAG00000005432, ENSBTAG00000018543	766	18	16666	4.83493	1
GOTERM_BP_DIRECT	GO:0019369~arachidonic acid metabolic process	4	0.378072	0.0469994	ENSBTAG00000012478, ENSBTAG00000008779, ENSBTAG00000024387, ENSBTAG00000012475	766	18	16666	4.83493	1
UP_KW_CELLULAR_COMPONENT	KW-0995~Kinetochore	6	0.567108	0.0491571	ENSBTAG00000011333, ENSBTAG00000015986, ENSBTAG00000050061, ENSBTAG00000014246, ENSBTAG00000020751, ENSBTAG00000014453	529	54	14236	2.99013	0.147471
GOTERM_BP_DIRECT	GO:0042531~positive regulation of tyrosine phosphorylation of STAT protein	6	0.567108	0.0499308	ENSBTAG00000004211, ENSBTAG00000048857, ENSBTAG00000053298, ENSBTAG00000050574, ENSBTAG00000003430, ENSBTAG00000017697	766	44	16666	2.96689	1
GOTERM_BP_DIRECT	GO:0032543~mitochondrial translation	6	0.567108	0.0499308	ENSBTAG00000024378, ENSBTAG00000006482, ENSBTAG00000025571, ENSBTAG00000014729, ENSBTAG00000001782, ENSBTAG00000007398	766	44	16666	2.96689	1

## Sheet: Differential RNA editing
Category	Term	Count	%	PValue	Genes	List Total	Pop Hits	Pop Total	Fold Enrichment	FDR
GOTERM_BP_DIRECT	GO:0045087~innate immune response	18	5.6962	1.99853e-06	ENSBTAG00000037533, ENSBTAG00000004490, ENSBTAG00000017714, ENSBTAG00000008792, ENSBTAG00000013545, ENSBTAG00000007450, ENSBTAG00000002296, ENSBTAG00000007643, ENSBTAG00000037381, ENSBTAG00000008864, ENSBTAG00000009876, ENSBTAG00000006864, ENSBTAG00000007530, ENSBTAG00000005397, ENSBTAG00000051988, ENSBTAG00000019612, ENSBTAG00000052345, ENSBTAG00000052499	211	347	16666	4.09725	0.00147491
UP_KW_BIOLOGICAL_PROCESS	KW-0180~Complement pathway	6	1.89873	4.44725e-06	ENSBTAG00000037533, ENSBTAG00000017714, ENSBTAG00000007450, ENSBTAG00000009876, ENSBTAG00000006864, ENSBTAG00000005397	80	21	6385	22.8036	0.000289071
GOTERM_BP_DIRECT	GO:0090501~RNA phosphodiester bond hydrolysis	5	1.58228	7.54326e-06	ENSBTAG00000008793, ENSBTAG00000008792, ENSBTAG00000019612, ENSBTAG00000046668	211	11	16666	35.9026	0.00278346
GOTERM_MF_DIRECT	GO:0043177~organic acid binding	5	1.58228	1.04678e-05	ENSBTAG00000038921, ENSBTAG00000034024, ENSBTAG00000038757, ENSBTAG00000016567, ENSBTAG00000054844, ENSBTAG00000051412	208	13	18313	33.8628	0.00351717
GOTERM_CC_DIRECT	GO:0031838~haptoglobin-hemoglobin complex	5	1.58228	1.08829e-05	ENSBTAG00000038921, ENSBTAG00000034024, ENSBTAG00000038757, ENSBTAG00000016567, ENSBTAG00000054844, ENSBTAG00000051412	236	13	20602	33.5756	0.00160058
GOTERM_CC_DIRECT	GO:0005833~hemoglobin complex	5	1.58228	1.50998e-05	ENSBTAG00000038921, ENSBTAG00000034024, ENSBTAG00000038757, ENSBTAG00000016567, ENSBTAG00000054844, ENSBTAG00000051412	236	14	20602	31.1774	0.00160058
GOTERM_MF_DIRECT	GO:0005344~oxygen transporter activity	5	1.58228	3.3628e-05	ENSBTAG00000038921, ENSBTAG00000034024, ENSBTAG00000038757, ENSBTAG00000016567, ENSBTAG00000054844, ENSBTAG00000051412	208	17	18313	25.8951	0.00447954
GOTERM_MF_DIRECT	GO:0003676~nucleic acid binding	12	3.79747	4.46898e-05	ENSBTAG00000053747, ENSBTAG00000047474, ENSBTAG00000016328, ENSBTAG00000017219, ENSBTAG00000008793, ENSBTAG00000051988, ENSBTAG00000008792, ENSBTAG00000019612, ENSBTAG00000046668, ENSBTAG00000031792, ENSBTAG00000003861	208	221	18313	4.78063	0.00447954
GOTERM_MF_DIRECT	GO:0004540~ribonuclease activity	5	1.58228	5.38027e-05	ENSBTAG00000008793, ENSBTAG00000051988, ENSBTAG00000008792, ENSBTAG00000019612	208	19	18313	23.1693	0.00447954
GOTERM_MF_DIRECT	GO:0019825~oxygen binding	5	1.58228	6.66599e-05	ENSBTAG00000038921, ENSBTAG00000034024, ENSBTAG00000038757, ENSBTAG00000016567, ENSBTAG00000054844, ENSBTAG00000051412	208	20	18313	22.0108	0.00447954
KEGG_PATHWAY	bta04610:Complement and coagulation cascades	8	2.53165	8.68842e-05	ENSBTAG00000037533, ENSBTAG00000017714, ENSBTAG00000007450, ENSBTAG00000009876, ENSBTAG00000006864, ENSBTAG00000046158, ENSBTAG00000005397, ENSBTAG00000052577	103	94	9038	7.46788	0.0175506
UP_KW_CELLULAR_COMPONENT	KW-0964~Secreted	27	8.5443	0.000125385	ENSBTAG00000037533, ENSBTAG00000008793, ENSBTAG00000008792, ENSBTAG00000046668, ENSBTAG00000006810, ENSBTAG00000002770, ENSBTAG00000047078, ENSBTAG00000046022, ENSBTAG00000051988, ENSBTAG00000002378, ENSBTAG00000001444, ENSBTAG00000038337, ENSBTAG00000017714, ENSBTAG00000038735, ENSBTAG00000007450, ENSBTAG00000008864, ENSBTAG00000009876, ENSBTAG00000006864, ENSBTAG00000046158, ENSBTAG00000002441,…	153	1117	14236	2.24909	0.00401232
KEGG_PATHWAY	bta05133:Pertussis	7	2.21519	0.000237361	ENSBTAG00000037533, ENSBTAG00000017714, ENSBTAG00000007450, ENSBTAG00000008864, ENSBTAG00000009876, ENSBTAG00000006864, ENSBTAG00000052577	103	78	9038	7.87478	0.0239734
GOTERM_BP_DIRECT	GO:0006958~complement activation, classical pathway	6	1.89873	0.000245587	ENSBTAG00000037533, ENSBTAG00000017714, ENSBTAG00000007450, ENSBTAG00000009876, ENSBTAG00000006864, ENSBTAG00000005397	211	45	16666	10.5314	0.0464517
GOTERM_BP_DIRECT	GO:0042744~hydrogen peroxide catabolic process	5	1.58228	0.000251771	ENSBTAG00000038921, ENSBTAG00000034024, ENSBTAG00000038757, ENSBTAG00000016567, ENSBTAG00000054844, ENSBTAG00000051412	211	25	16666	15.7972	0.0464517
UP_KW_MOLECULAR_FUNCTION	KW-0255~Endonuclease	6	1.89873	0.000262887	ENSBTAG00000008793, ENSBTAG00000008792, ENSBTAG00000002620, ENSBTAG00000019612, ENSBTAG00000046668	105	57	10301	10.3268	0.0124923
UP_KW_MOLECULAR_FUNCTION	KW-0540~Nuclease	7	2.21519	0.000430768	ENSBTAG00000008793, ENSBTAG00000008792, ENSBTAG00000002620, ENSBTAG00000019612, ENSBTAG00000046668, ENSBTAG00000005588	105	97	10301	7.07973	0.0124923
UP_KW_DOMAIN	KW-0768~Sushi	6	1.89873	0.000723861	ENSBTAG00000017714, ENSBTAG00000007450, ENSBTAG00000017239, ENSBTAG00000009876, ENSBTAG00000046158, ENSBTAG00000005397	157	61	13324	8.3475	0.0115818
GOTERM_MF_DIRECT	GO:0031841~neuropeptide Y receptor binding	3	0.949367	0.000751604	ENSBTAG00000046022, ENSBTAG00000045652, ENSBTAG00000002441	208	4	18313	66.0325	0.0420898
UP_KW_BIOLOGICAL_PROCESS	KW-0399~Innate immunity	9	2.8481	0.000995431	ENSBTAG00000037533, ENSBTAG00000017714, ENSBTAG00000007450, ENSBTAG00000002296, ENSBTAG00000008864, ENSBTAG00000009876, ENSBTAG00000006864, ENSBTAG00000046158, ENSBTAG00000005397	80	167	6385	4.30127	0.0323515
GOTERM_MF_DIRECT	GO:0004519~endonuclease activity	5	1.58228	0.00105378	ENSBTAG00000008793, ENSBTAG00000008792, ENSBTAG00000019612, ENSBTAG00000046668	208	40	18313	11.0054	0.0505817
GOTERM_MF_DIRECT	GO:0004792~thiosulfate sulfurtransferase activity	3	0.949367	0.00124334	ENSBTAG00000038931, ENSBTAG00000030648, ENSBTAG00000030650	208	5	18313	52.826	0.0522203
UP_KW_MOLECULAR_FUNCTION	KW-0378~Hydrolase	26	8.22785	0.00134717	ENSBTAG00000008793, ENSBTAG00000008792, ENSBTAG00000011667, ENSBTAG00000005026, ENSBTAG00000046668, ENSBTAG00000006876, ENSBTAG00000005588, ENSBTAG00000026422, ENSBTAG00000020273, ENSBTAG00000014171, ENSBTAG00000003966, ENSBTAG00000017219, ENSBTAG00000007450, ENSBTAG00000017459, ENSBTAG00000013976, ENSBTAG00000018528, ENSBTAG00000023417, ENSBTAG00000046158, ENSBTAG00000002126, ENSBTAG00000001752,…	105	1331	10301	1.9164	0.0260453
GOTERM_MF_DIRECT	GO:0008270~zinc ion binding	19	6.01266	0.00163878	ENSBTAG00000004490, ENSBTAG00000021948, ENSBTAG00000013976, ENSBTAG00000018528, ENSBTAG00000006555, ENSBTAG00000007643, ENSBTAG00000037381, ENSBTAG00000005676, ENSBTAG00000007530, ENSBTAG00000053747, ENSBTAG00000021087, ENSBTAG00000014171, ENSBTAG00000006756, ENSBTAG00000007922, ENSBTAG00000026519, ENSBTAG00000031792, ENSBTAG00000014598, ENSBTAG00000018994, ENSBTAG00000032003	208	730	18313	2.29154	0.0611813
GOTERM_BP_DIRECT	GO:0002218~activation of innate immune response	4	1.26582	0.00254509	ENSBTAG00000016328, ENSBTAG00000011511, ENSBTAG00000013545, ENSBTAG00000002296	211	22	16666	14.3611	0.375655
GOTERM_BP_DIRECT	GO:0098869~cellular oxidant detoxification	5	1.58228	0.00308991	ENSBTAG00000038921, ENSBTAG00000034024, ENSBTAG00000038757, ENSBTAG00000016567, ENSBTAG00000054844, ENSBTAG00000051412	211	48	16666	8.22769	0.380059
UP_KW_DOMAIN	KW-0732~Signal	61	19.3038	0.00467884	ENSBTAG00000037533, ENSBTAG00000009064, ENSBTAG00000011624, ENSBTAG00000005146, ENSBTAG00000055081, ENSBTAG00000027854, ENSBTAG00000019386, ENSBTAG00000004612, ENSBTAG00000004854, ENSBTAG00000015346, ENSBTAG00000038337, ENSBTAG00000038735, ENSBTAG00000016525, ENSBTAG00000007450, ENSBTAG00000017818, ENSBTAG00000013613, ENSBTAG00000038619, ENSBTAG00000008864, ENSBTAG00000009876, ENSBTAG00000046158,…	157	3807	13324	1.35982	0.0374307
GOTERM_MF_DIRECT	GO:0061630~ubiquitin protein ligase activity	10	3.16456	0.00478843	ENSBTAG00000021087, ENSBTAG00000004490, ENSBTAG00000027317, ENSBTAG00000007922, ENSBTAG00000007643, ENSBTAG00000032247, ENSBTAG00000037381, ENSBTAG00000052499, ENSBTAG00000007530, ENSBTAG00000007630	208	281	18313	3.13321	0.160891
GOTERM_CC_DIRECT	GO:0005615~extracellular space	27	8.5443	0.0062342	ENSBTAG00000037533, ENSBTAG00000008792, ENSBTAG00000011624, ENSBTAG00000005146, ENSBTAG00000006810, ENSBTAG00000045652, ENSBTAG00000002770, ENSBTAG00000047078, ENSBTAG00000046022, ENSBTAG00000051988, ENSBTAG00000019386, ENSBTAG00000001444, ENSBTAG00000018994, ENSBTAG00000017714, ENSBTAG00000038735, ENSBTAG00000038619, ENSBTAG00000008864, ENSBTAG00000009876, ENSBTAG00000006864, ENSBTAG00000002441,…	236	1350	20602	1.74593	0.44055
UP_KW_BIOLOGICAL_PROCESS	KW-0391~Immunity	10	3.16456	0.00684953	ENSBTAG00000037533, ENSBTAG00000017714, ENSBTAG00000007450, ENSBTAG00000002296, ENSBTAG00000008864, ENSBTAG00000007434, ENSBTAG00000009876, ENSBTAG00000006864, ENSBTAG00000046158, ENSBTAG00000005397	80	277	6385	2.88132	0.148406
GOTERM_MF_DIRECT	GO:0005506~iron ion binding	7	2.21519	0.00747227	ENSBTAG00000038921, ENSBTAG00000034024, ENSBTAG00000001443, ENSBTAG00000047039, ENSBTAG00000016567, ENSBTAG00000054844, ENSBTAG00000051412, ENSBTAG00000013343	208	151	18313	4.08148	0.228244
GOTERM_BP_DIRECT	GO:0045959~negative regulation of complement activation, classical pathway	3	0.949367	0.00959728	ENSBTAG00000017714, ENSBTAG00000009876, ENSBTAG00000005397	211	12	16666	19.7464	0.998647
GOTERM_MF_DIRECT	GO:0020037~heme binding	7	2.21519	0.0100788	ENSBTAG00000038921, ENSBTAG00000034024, ENSBTAG00000001443, ENSBTAG00000038757, ENSBTAG00000047039, ENSBTAG00000016567, ENSBTAG00000054844, ENSBTAG00000051412	208	161	18313	3.82797	0.282207
GOTERM_BP_DIRECT	GO:0001525~angiogenesis	7	2.21519	0.0112024	ENSBTAG00000030518, ENSBTAG00000003777, ENSBTAG00000013953, ENSBTAG00000020957, ENSBTAG00000019612, ENSBTAG00000046668, ENSBTAG00000007920	211	148	16666	3.73581	0.998647
UP_KW_CELLULAR_COMPONENT	KW-0496~Mitochondrion	17	5.37975	0.0165049	ENSBTAG00000017459, ENSBTAG00000012920, ENSBTAG00000009172, ENSBTAG00000019849, ENSBTAG00000001294, ENSBTAG00000002296, ENSBTAG00000020304, ENSBTAG00000008743, ENSBTAG00000006876, ENSBTAG00000001113, ENSBTAG00000002620, ENSBTAG00000023054, ENSBTAG00000019700, ENSBTAG00000054078, ENSBTAG00000013340, ENSBTAG00000017710, ENSBTAG00000030650	153	834	14236	1.89662	0.264078
GOTERM_BP_DIRECT	GO:0002476~antigen processing and presentation of endogenous peptide antigen via MHC class Ib	3	0.949367	0.0168826	ENSBTAG00000019386, ENSBTAG00000038619, ENSBTAG00000005146	211	16	16666	14.8098	0.998647
GOTERM_BP_DIRECT	GO:0051259~protein oligomerization	3	0.949367	0.0168826	ENSBTAG00000033182, ENSBTAG00000012920, ENSBTAG00000002296	211	16	16666	14.8098	0.998647
KEGG_PATHWAY	bta00280:Valine, leucine and isoleucine degradation	4	1.26582	0.0196505	ENSBTAG00000009172, ENSBTAG00000008743, ENSBTAG00000011839, ENSBTAG00000017710	103	51	9038	6.88216	0.941123
UP_KW_BIOLOGICAL_PROCESS	KW-0037~Angiogenesis	4	1.26582	0.0223413	ENSBTAG00000030518, ENSBTAG00000003777, ENSBTAG00000019612, ENSBTAG00000046668	80	49	6385	6.51531	0.363047
GOTERM_MF_DIRECT	GO:0004509~steroid 21-monooxygenase activity	2	0.632911	0.0224797	ENSBTAG00000001443, ENSBTAG00000047039	208	2	18313	88.0433	0.581015
KEGG_PATHWAY	bta00900:Terpenoid backbone biosynthesis	3	0.949367	0.0230362	ENSBTAG00000011839, ENSBTAG00000003201, ENSBTAG00000019696	103	21	9038	12.5354	0.941123
UP_KW_MOLECULAR_FUNCTION	KW-0808~Transferase	24	7.59494	0.0231457	ENSBTAG00000038931, ENSBTAG00000006095, ENSBTAG00000039958, ENSBTAG00000009172, ENSBTAG00000017639, ENSBTAG00000020444, ENSBTAG00000005644, ENSBTAG00000009346, ENSBTAG00000011839, ENSBTAG00000003201, ENSBTAG00000006233, ENSBTAG00000007630, ENSBTAG00000021087, ENSBTAG00000046220, ENSBTAG00000003777, ENSBTAG00000008707, ENSBTAG00000001113, ENSBTAG00000002126, ENSBTAG00000027317, ENSBTAG00000008703,…	105	1493	10301	1.57704	0.335612
KEGG_PATHWAY	bta00770:Pantothenate and CoA biosynthesis	3	0.949367	0.025156	ENSBTAG00000009172, ENSBTAG00000008743, ENSBTAG00000007920	103	22	9038	11.9656	0.941123
GOTERM_CC_DIRECT	GO:0005794~Golgi apparatus	16	5.06329	0.0268851	ENSBTAG00000005295, ENSBTAG00000020957, ENSBTAG00000003781, ENSBTAG00000001294, ENSBTAG00000002296, ENSBTAG00000007830, ENSBTAG00000005026, ENSBTAG00000007634, ENSBTAG00000005644, ENSBTAG00000005694, ENSBTAG00000002385, ENSBTAG00000002378, ENSBTAG00000014171, ENSBTAG00000007922, ENSBTAG00000008969, ENSBTAG00000039787	236	755	20602	1.84999	1
UP_KW_DOMAIN	KW-1133~Transmembrane helix	54	17.0886	0.029152	ENSBTAG00000009064, ENSBTAG00000005026, ENSBTAG00000020214, ENSBTAG00000048620, ENSBTAG00000019386, ENSBTAG00000001747, ENSBTAG00000004612, ENSBTAG00000007922, ENSBTAG00000052979, ENSBTAG00000054078, ENSBTAG00000017818, ENSBTAG00000013614, ENSBTAG00000012920, ENSBTAG00000013613, ENSBTAG00000038619, ENSBTAG00000005675, ENSBTAG00000005397, ENSBTAG00000002286, ENSBTAG00000021079, ENSBTAG00000003777,…	157	3579	13324	1.28046	0.155478
KEGG_PATHWAY	bta04936:Alcoholic liver disease	6	1.89873	0.0299598	ENSBTAG00000037533, ENSBTAG00000007450, ENSBTAG00000008864, ENSBTAG00000008743, ENSBTAG00000006864, ENSBTAG00000052577	103	154	9038	3.41874	0.941123
GOTERM_BP_DIRECT	GO:0007631~feeding behavior	3	0.949367	0.030936	ENSBTAG00000046022, ENSBTAG00000045652, ENSBTAG00000002441	211	22	16666	10.7708	0.998647
GOTERM_MF_DIRECT	GO:0005184~neuropeptide hormone activity	3	0.949367	0.032165	ENSBTAG00000046022, ENSBTAG00000045652, ENSBTAG00000002441	208	25	18313	10.5652	0.77196
KEGG_PATHWAY	bta05150:Staphylococcus aureus infection	5	1.58228	0.0326132	ENSBTAG00000037533, ENSBTAG00000007450, ENSBTAG00000006864, ENSBTAG00000046158, ENSBTAG00000052577	103	107	9038	4.10035	0.941123
GOTERM_BP_DIRECT	GO:0017148~negative regulation of translation	4	1.26582	0.0335539	ENSBTAG00000008703, ENSBTAG00000019612, ENSBTAG00000046668, ENSBTAG00000008224	211	56	16666	5.64184	0.998647
KEGG_PATHWAY	bta05171:Coronavirus disease - COVID-19	8	2.53165	0.0399827	ENSBTAG00000037533, ENSBTAG00000013545, ENSBTAG00000007450, ENSBTAG00000008703, ENSBTAG00000002296, ENSBTAG00000006864, ENSBTAG00000046158, ENSBTAG00000052577	103	282	9038	2.48929	1
GOTERM_BP_DIRECT	GO:0032007~negative regulation of TOR signaling	3	0.949367	0.042125	ENSBTAG00000021087, ENSBTAG00000009346, ENSBTAG00000016564	211	26	16666	9.11374	0.998647
KEGG_PATHWAY	bta05165:Human papillomavirus infection	9	2.8481	0.0450648	ENSBTAG00000016525, ENSBTAG00000019386, ENSBTAG00000001444, ENSBTAG00000020957, ENSBTAG00000008703, ENSBTAG00000038619, ENSBTAG00000013340, ENSBTAG00000016577, ENSBTAG00000019289	103	352	9038	2.24355	1
UP_KW_MOLECULAR_FUNCTION	KW-0413~Isomerase	5	1.58228	0.0465174	ENSBTAG00000014315, ENSBTAG00000005715, ENSBTAG00000027854, ENSBTAG00000017710, ENSBTAG00000005583	105	134	10301	3.66063	0.517057

## Sheet: Stage-common
Category	Term	Count	%	PValue	Genes	List Total	Pop Hits	Pop Total	Fold Enrichment	FDR
UP_KW_MOLECULAR_FUNCTION	KW-0378~Hydrolase	94	8.05484	1.185e-09	ENSBTAG00000014337, ENSBTAG00000014734, ENSBTAG00000014932, ENSBTAG00000010411, ENSBTAG00000019946, ENSBTAG00000011667, ENSBTAG00000032083, ENSBTAG00000020414, ENSBTAG00000005026, ENSBTAG00000006876, ENSBTAG00000005588, ENSBTAG00000003481, ENSBTAG00000008376, ENSBTAG00000001420, ENSBTAG00000006112, ENSBTAG00000020133, ENSBTAG00000019780, ENSBTAG00000020294, ENSBTAG00000007725, ENSBTAG00000014171,…	390	1331	10301	1.86537	8.29497e-08
GOTERM_BP_DIRECT	GO:0006958~complement activation, classical pathway	14	1.19966	1.51988e-07	ENSBTAG00000037533, ENSBTAG00000017714, ENSBTAG00000007450, ENSBTAG00000009876, ENSBTAG00000006864, ENSBTAG00000012739, ENSBTAG00000005397, ENSBTAG00000048048, ENSBTAG00000048268, ENSBTAG00000054702, ENSBTAG00000053635, ENSBTAG00000046076, ENSBTAG00000054133, ENSBTAG00000050088	821	45	16666	6.31544	0.000347747
UP_KW_CELLULAR_COMPONENT	KW-0491~MHC II	10	0.856898	2.46725e-07	ENSBTAG00000038128, ENSBTAG00000021077, ENSBTAG00000048364, ENSBTAG00000009656, ENSBTAG00000037605, ENSBTAG00000013919, ENSBTAG00000019588	589	24	14236	10.0707	1.08559e-05
UP_KW_BIOLOGICAL_PROCESS	KW-0391~Immunity	35	2.99914	2.89322e-07	ENSBTAG00000037533, ENSBTAG00000038128, ENSBTAG00000014731, ENSBTAG00000002296, ENSBTAG00000020433, ENSBTAG00000012739, ENSBTAG00000020034, ENSBTAG00000048364, ENSBTAG00000039275, ENSBTAG00000014031, ENSBTAG00000019588, ENSBTAG00000037489, ENSBTAG00000017714, ENSBTAG00000007450, ENSBTAG00000007434, ENSBTAG00000008864, ENSBTAG00000009656, ENSBTAG00000009876, ENSBTAG00000006864, ENSBTAG00000013919,…	307	277	6385	2.62791	3.414e-05
GOTERM_BP_DIRECT	GO:0002504~antigen processing and presentation of peptide or polysaccharide antigen via MHC class II	10	0.856898	7.08425e-07	ENSBTAG00000038128, ENSBTAG00000021077, ENSBTAG00000048364, ENSBTAG00000009656, ENSBTAG00000037605, ENSBTAG00000013919, ENSBTAG00000019588	821	23	16666	8.82593	0.000810438
GOTERM_CC_DIRECT	GO:0042613~MHC class II protein complex	10	0.856898	8.32638e-07	ENSBTAG00000038128, ENSBTAG00000021077, ENSBTAG00000048364, ENSBTAG00000009656, ENSBTAG00000037605, ENSBTAG00000013919, ENSBTAG00000019588	894	26	20602	8.86336	0.000442131
KEGG_PATHWAY	bta05330:Allograft rejection	14	1.19966	1.55354e-06	ENSBTAG00000007075, ENSBTAG00000005182, ENSBTAG00000038128, ENSBTAG00000012208, ENSBTAG00000038619, ENSBTAG00000009656, ENSBTAG00000013919, ENSBTAG00000048268, ENSBTAG00000021077, ENSBTAG00000053635, ENSBTAG00000019386, ENSBTAG00000018059, ENSBTAG00000037605, ENSBTAG00000019588	415	58	9038	5.25683	0.000484705
GOTERM_MF_DIRECT	GO:0034987~immunoglobulin receptor binding	9	0.771208	3.91434e-06	ENSBTAG00000048048, ENSBTAG00000048268, ENSBTAG00000002941, ENSBTAG00000054702, ENSBTAG00000053635, ENSBTAG00000046076, ENSBTAG00000054133, ENSBTAG00000050088, ENSBTAG00000045861	774	24	18313	8.87258	0.00342896
GOTERM_BP_DIRECT	GO:0045087~innate immune response	38	3.25621	8.3059e-06	ENSBTAG00000037533, ENSBTAG00000004490, ENSBTAG00000014731, ENSBTAG00000013545, ENSBTAG00000008792, ENSBTAG00000002296, ENSBTAG00000007643, ENSBTAG00000020433, ENSBTAG00000012739, ENSBTAG00000020034, ENSBTAG00000048048, ENSBTAG00000048268, ENSBTAG00000051988, ENSBTAG00000054133, ENSBTAG00000014031, ENSBTAG00000052499, ENSBTAG00000017225, ENSBTAG00000037489, ENSBTAG00000017714, ENSBTAG00000007450,…	821	347	16666	2.22301	0.00633463
KEGG_PATHWAY	bta05320:Autoimmune thyroid disease	14	1.19966	2.26909e-05	ENSBTAG00000007075, ENSBTAG00000005182, ENSBTAG00000038128, ENSBTAG00000012208, ENSBTAG00000038619, ENSBTAG00000009656, ENSBTAG00000013919, ENSBTAG00000048268, ENSBTAG00000021077, ENSBTAG00000053635, ENSBTAG00000019386, ENSBTAG00000018059, ENSBTAG00000037605, ENSBTAG00000019588	415	73	9038	4.17666	0.00353977
UP_KW_MOLECULAR_FUNCTION	KW-0808~Transferase	87	7.45501	2.55188e-05	ENSBTAG00000013126, ENSBTAG00000009188, ENSBTAG00000014775, ENSBTAG00000010773, ENSBTAG00000014731, ENSBTAG00000013127, ENSBTAG00000039958, ENSBTAG00000037452, ENSBTAG00000012317, ENSBTAG00000004092, ENSBTAG00000015908, ENSBTAG00000013727, ENSBTAG00000009346, ENSBTAG00000003201, ENSBTAG00000007320, ENSBTAG00000006233, ENSBTAG00000000697, ENSBTAG00000049630, ENSBTAG00000000696, ENSBTAG00000038062,…	390	1493	10301	1.53913	0.000893157
UP_KW_CELLULAR_COMPONENT	KW-0496~Mitochondrion	60	5.14139	3.45291e-05	ENSBTAG00000013405, ENSBTAG00000010931, ENSBTAG00000006876, ENSBTAG00000000451, ENSBTAG00000024781, ENSBTAG00000007320, ENSBTAG00000019265, ENSBTAG00000019700, ENSBTAG00000054078, ENSBTAG00000031432, ENSBTAG00000013123, ENSBTAG00000019302, ENSBTAG00000016206, ENSBTAG00000017459, ENSBTAG00000013930, ENSBTAG00000012920, ENSBTAG00000053074, ENSBTAG00000014505, ENSBTAG00000020304, ENSBTAG00000008743,…	589	834	14236	1.73883	0.000759639
KEGG_PATHWAY	bta05416:Viral myocarditis	14	1.19966	4.70783e-05	ENSBTAG00000007075, ENSBTAG00000005182, ENSBTAG00000038128, ENSBTAG00000012208, ENSBTAG00000038619, ENSBTAG00000009656, ENSBTAG00000013919, ENSBTAG00000048268, ENSBTAG00000021077, ENSBTAG00000053635, ENSBTAG00000019386, ENSBTAG00000018059, ENSBTAG00000037605, ENSBTAG00000019588	415	78	9038	3.90893	0.00489615
GOTERM_BP_DIRECT	GO:0002476~antigen processing and presentation of endogenous peptide antigen via MHC class Ib	7	0.599829	7.2912e-05	ENSBTAG00000005182, ENSBTAG00000007075, ENSBTAG00000001476, ENSBTAG00000019386, ENSBTAG00000012208, ENSBTAG00000038619, ENSBTAG00000005146	821	16	16666	8.88109	0.0417057
KEGG_PATHWAY	bta04940:Type I diabetes mellitus	12	1.02828	7.33391e-05	ENSBTAG00000005182, ENSBTAG00000007075, ENSBTAG00000038128, ENSBTAG00000021077, ENSBTAG00000019386, ENSBTAG00000012208, ENSBTAG00000038619, ENSBTAG00000018059, ENSBTAG00000009656, ENSBTAG00000037605, ENSBTAG00000013919, ENSBTAG00000019588	415	60	9038	4.35566	0.00572045
UP_KW_BIOLOGICAL_PROCESS	KW-1064~Adaptive immunity	15	1.28535	9.42732e-05	ENSBTAG00000038128, ENSBTAG00000002941, ENSBTAG00000021077, ENSBTAG00000048364, ENSBTAG00000019250, ENSBTAG00000039275, ENSBTAG00000009656, ENSBTAG00000037605, ENSBTAG00000012739, ENSBTAG00000013919, ENSBTAG00000019588, ENSBTAG00000020034	307	91	6385	3.42825	0.00556212
GOTERM_BP_DIRECT	GO:0090501~RNA phosphodiester bond hydrolysis	6	0.514139	0.000102657	ENSBTAG00000008793, ENSBTAG00000008792, ENSBTAG00000012852, ENSBTAG00000019612, ENSBTAG00000046668	821	11	16666	11.0725	0.0469758
GOTERM_CC_DIRECT	GO:0042571~immunoglobulin complex, circulating	7	0.599829	0.000149807	ENSBTAG00000048048, ENSBTAG00000048268, ENSBTAG00000054702, ENSBTAG00000053635, ENSBTAG00000046076, ENSBTAG00000054133, ENSBTAG00000050088	894	20	20602	8.06566	0.0397739
GOTERM_BP_DIRECT	GO:0050853~B cell receptor signaling pathway	11	0.942588	0.000160112	ENSBTAG00000048048, ENSBTAG00000048268, ENSBTAG00000054702, ENSBTAG00000053635, ENSBTAG00000020294, ENSBTAG00000046076, ENSBTAG00000019250, ENSBTAG00000054133, ENSBTAG00000050088, ENSBTAG00000019302, ENSBTAG00000020034	821	51	16666	4.37835	0.061056
UP_KW_DOMAIN	KW-1133~Transmembrane helix	192	16.4524	0.00016397	ENSBTAG00000005182, ENSBTAG00000008331, ENSBTAG00000013127, ENSBTAG00000014615, ENSBTAG00000020731, ENSBTAG00000020214, ENSBTAG00000000451, ENSBTAG00000001420, ENSBTAG00000048620, ENSBTAG00000000213, ENSBTAG00000001543, ENSBTAG00000002631, ENSBTAG00000052979, ENSBTAG00000007922, ENSBTAG00000016352, ENSBTAG00000054078, ENSBTAG00000018894, ENSBTAG00000019588, ENSBTAG00000019916, ENSBTAG00000012208,…	569	3579	13324	1.25621	0.00409925
KEGG_PATHWAY	bta05332:Graft-versus-host disease	12	1.02828	0.000179472	ENSBTAG00000005182, ENSBTAG00000007075, ENSBTAG00000038128, ENSBTAG00000021077, ENSBTAG00000019386, ENSBTAG00000012208, ENSBTAG00000038619, ENSBTAG00000018059, ENSBTAG00000009656, ENSBTAG00000037605, ENSBTAG00000013919, ENSBTAG00000019588	415	66	9038	3.95969	0.0111991
KEGG_PATHWAY	bta04672:Intestinal immune network for IgA production	11	0.942588	0.000264001	ENSBTAG00000048268, ENSBTAG00000038128, ENSBTAG00000021077, ENSBTAG00000053635, ENSBTAG00000001557, ENSBTAG00000018059, ENSBTAG00000009656, ENSBTAG00000037605, ENSBTAG00000013919, ENSBTAG00000015312, ENSBTAG00000019588	415	58	9038	4.13037	0.0137281
UP_KW_BIOLOGICAL_PROCESS	KW-0180~Complement pathway	7	0.599829	0.000339558	ENSBTAG00000037533, ENSBTAG00000017714, ENSBTAG00000007450, ENSBTAG00000009876, ENSBTAG00000012739, ENSBTAG00000006864, ENSBTAG00000005397	307	21	6385	6.93268	0.0108088
UP_KW_BIOLOGICAL_PROCESS	KW-0399~Innate immunity	20	1.7138	0.000366401	ENSBTAG00000037533, ENSBTAG00000037489, ENSBTAG00000017714, ENSBTAG00000014731, ENSBTAG00000007450, ENSBTAG00000002296, ENSBTAG00000008864, ENSBTAG00000020433, ENSBTAG00000009876, ENSBTAG00000006864, ENSBTAG00000012739, ENSBTAG00000047302, ENSBTAG00000046158, ENSBTAG00000007375, ENSBTAG00000005397, ENSBTAG00000023177, ENSBTAG00000014031, ENSBTAG00000014042, ENSBTAG00000016864, ENSBTAG00000014046	307	167	6385	2.49078	0.0108088
GOTERM_MF_DIRECT	GO:0003676~nucleic acid binding	22	1.88518	0.000457759	ENSBTAG00000002090, ENSBTAG00000016328, ENSBTAG00000017219, ENSBTAG00000008793, ENSBTAG00000008792, ENSBTAG00000046668, ENSBTAG00000021830, ENSBTAG00000003861, ENSBTAG00000006486, ENSBTAG00000053747, ENSBTAG00000002854, ENSBTAG00000047474, ENSBTAG00000051988, ENSBTAG00000046058, ENSBTAG00000003006, ENSBTAG00000032869, ENSBTAG00000019612, ENSBTAG00000018386, ENSBTAG00000031792, ENSBTAG00000052633,…	774	221	18313	2.35531	0.200498
GOTERM_CC_DIRECT	GO:0005741~mitochondrial outer membrane	15	1.28535	0.000644743	ENSBTAG00000010001, ENSBTAG00000016206, ENSBTAG00000013545, ENSBTAG00000053074, ENSBTAG00000001294, ENSBTAG00000002296, ENSBTAG00000027630, ENSBTAG00000001288, ENSBTAG00000007320, ENSBTAG00000016260, ENSBTAG00000015154, ENSBTAG00000054246, ENSBTAG00000013340, ENSBTAG00000013123, ENSBTAG00000019302	894	119	20602	2.9048	0.114119
KEGG_PATHWAY	bta04612:Antigen processing and presentation	13	1.11397	0.000859641	ENSBTAG00000007075, ENSBTAG00000005182, ENSBTAG00000038128, ENSBTAG00000012208, ENSBTAG00000038619, ENSBTAG00000009656, ENSBTAG00000013919, ENSBTAG00000021077, ENSBTAG00000019386, ENSBTAG00000017580, ENSBTAG00000017135, ENSBTAG00000037605, ENSBTAG00000019588	415	91	9038	3.11119	0.0342786
KEGG_PATHWAY	bta04145:Phagosome	19	1.62811	0.00087894	ENSBTAG00000007075, ENSBTAG00000005182, ENSBTAG00000038128, ENSBTAG00000013755, ENSBTAG00000012208, ENSBTAG00000038619, ENSBTAG00000009656, ENSBTAG00000013919, ENSBTAG00000007531, ENSBTAG00000048268, ENSBTAG00000021077, ENSBTAG00000053635, ENSBTAG00000019386, ENSBTAG00000017135, ENSBTAG00000037605, ENSBTAG00000014031, ENSBTAG00000019289, ENSBTAG00000038048, ENSBTAG00000019588	415	172	9038	2.40574	0.0342786
GOTERM_MF_DIRECT	GO:0003823~antigen binding	7	0.599829	0.000941688	ENSBTAG00000048048, ENSBTAG00000048268, ENSBTAG00000054702, ENSBTAG00000053635, ENSBTAG00000046076, ENSBTAG00000054133, ENSBTAG00000050088	774	28	18313	5.91505	0.274973
GOTERM_CC_DIRECT	GO:0005759~mitochondrial matrix	18	1.54242	0.000965942	ENSBTAG00000020304, ENSBTAG00000008743, ENSBTAG00000014918, ENSBTAG00000016819, ENSBTAG00000012739, ENSBTAG00000021168, ENSBTAG00000020440, ENSBTAG00000022013, ENSBTAG00000019231, ENSBTAG00000005469, ENSBTAG00000016260, ENSBTAG00000018261, ENSBTAG00000019700, ENSBTAG00000031895, ENSBTAG00000018386, ENSBTAG00000017710, ENSBTAG00000015563, ENSBTAG00000030650	894	167	20602	2.48386	0.128229
KEGG_PATHWAY	bta01100:Metabolic pathways	99	8.48329	0.00113382	ENSBTAG00000014731, ENSBTAG00000011620, ENSBTAG00000037452, ENSBTAG00000012317, ENSBTAG00000004092, ENSBTAG00000000170, ENSBTAG00000009788, ENSBTAG00000007920, ENSBTAG00000005583, ENSBTAG00000018257, ENSBTAG00000017567, ENSBTAG00000015314, ENSBTAG00000033089, ENSBTAG00000013930, ENSBTAG00000008743, ENSBTAG00000021830, ENSBTAG00000007375, ENSBTAG00000000186, ENSBTAG00000002126, ENSBTAG00000006608,…	415	1607	9038	1.34166	0.036176
KEGG_PATHWAY	bta05150:Staphylococcus aureus infection	14	1.19966	0.00115949	ENSBTAG00000037533, ENSBTAG00000038128, ENSBTAG00000007450, ENSBTAG00000009656, ENSBTAG00000006864, ENSBTAG00000013919, ENSBTAG00000046158, ENSBTAG00000048268, ENSBTAG00000023177, ENSBTAG00000021077, ENSBTAG00000053635, ENSBTAG00000037605, ENSBTAG00000019588, ENSBTAG00000052577	415	107	9038	2.8495	0.036176
UP_KW_MOLECULAR_FUNCTION	KW-0255~Endonuclease	9	0.771208	0.00125615	ENSBTAG00000008793, ENSBTAG00000002620, ENSBTAG00000008792, ENSBTAG00000012852, ENSBTAG00000002745, ENSBTAG00000019612, ENSBTAG00000046668, ENSBTAG00000006486	390	57	10301	4.17045	0.0293101
GOTERM_BP_DIRECT	GO:0050871~positive regulation of B cell activation	7	0.599829	0.00137452	ENSBTAG00000048048, ENSBTAG00000048268, ENSBTAG00000054702, ENSBTAG00000053635, ENSBTAG00000046076, ENSBTAG00000054133, ENSBTAG00000050088	821	26	16666	5.46529	0.449272
GOTERM_MF_DIRECT	GO:0043177~organic acid binding	5	0.428449	0.00165935	ENSBTAG00000034024, ENSBTAG00000038921, ENSBTAG00000038757, ENSBTAG00000016567, ENSBTAG00000054844, ENSBTAG00000051412	774	13	18313	9.10008	0.363397
GOTERM_BP_DIRECT	GO:0006910~phagocytosis, recognition	7	0.599829	0.00169461	ENSBTAG00000048048, ENSBTAG00000048268, ENSBTAG00000054702, ENSBTAG00000053635, ENSBTAG00000046076, ENSBTAG00000054133, ENSBTAG00000050088	821	27	16666	5.26287	0.484659
KEGG_PATHWAY	bta00430:Taurine and hypotaurine metabolism	6	0.514139	0.00172339	ENSBTAG00000013301, ENSBTAG00000006608, ENSBTAG00000010841, ENSBTAG00000021408, ENSBTAG00000046900, ENSBTAG00000016685	415	20	9038	6.53349	0.0450344
KEGG_PATHWAY	bta05310:Asthma	8	0.685518	0.00173209	ENSBTAG00000048268, ENSBTAG00000038128, ENSBTAG00000021077, ENSBTAG00000053635, ENSBTAG00000009656, ENSBTAG00000037605, ENSBTAG00000013919, ENSBTAG00000019588	415	39	9038	4.46735	0.0450344
GOTERM_CC_DIRECT	GO:0031838~haptoglobin-hemoglobin complex	5	0.428449	0.00183132	ENSBTAG00000034024, ENSBTAG00000038921, ENSBTAG00000038757, ENSBTAG00000016567, ENSBTAG00000054844, ENSBTAG00000051412	894	13	20602	8.86336	0.178196
GOTERM_CC_DIRECT	GO:0005794~Golgi apparatus	51	4.37018	0.00201351	ENSBTAG00000014932, ENSBTAG00000005026, ENSBTAG00000007725, ENSBTAG00000014171, ENSBTAG00000007922, ENSBTAG00000001508, ENSBTAG00000003607, ENSBTAG00000014227, ENSBTAG00000009871, ENSBTAG00000005592, ENSBTAG00000033160, ENSBTAG00000005158, ENSBTAG00000003530, ENSBTAG00000000026, ENSBTAG00000015312, ENSBTAG00000039787, ENSBTAG00000015249, ENSBTAG00000015403, ENSBTAG00000020957, ENSBTAG00000018639,…	894	755	20602	1.55666	0.178196
UP_KW_MOLECULAR_FUNCTION	KW-0511~Multifunctional enzyme	7	0.599829	0.00240218	ENSBTAG00000009188, ENSBTAG00000002126, ENSBTAG00000002620, ENSBTAG00000019700, ENSBTAG00000013727, ENSBTAG00000051586, ENSBTAG00000017567	390	37	10301	4.99702	0.0339421
UP_KW_MOLECULAR_FUNCTION	KW-0328~Glycosyltransferase	14	1.19966	0.00242443	ENSBTAG00000008562, ENSBTAG00000015249, ENSBTAG00000039958, ENSBTAG00000012317, ENSBTAG00000005652, ENSBTAG00000013727, ENSBTAG00000005753, ENSBTAG00000021168, ENSBTAG00000046220, ENSBTAG00000038062, ENSBTAG00000007309, ENSBTAG00000004625, ENSBTAG00000038486, ENSBTAG00000000902	390	140	10301	2.64128	0.0339421
GOTERM_CC_DIRECT	GO:0005833~hemoglobin complex	5	0.428449	0.00247651	ENSBTAG00000034024, ENSBTAG00000038921, ENSBTAG00000038757, ENSBTAG00000016567, ENSBTAG00000054844, ENSBTAG00000051412	894	14	20602	8.23027	0.187861
KEGG_PATHWAY	bta05169:Epstein-Barr virus infection	22	1.88518	0.00256264	ENSBTAG00000007075, ENSBTAG00000005182, ENSBTAG00000038128, ENSBTAG00000021819, ENSBTAG00000013545, ENSBTAG00000012208, ENSBTAG00000038619, ENSBTAG00000046712, ENSBTAG00000009656, ENSBTAG00000013919, ENSBTAG00000006101, ENSBTAG00000020034, ENSBTAG00000048268, ENSBTAG00000021077, ENSBTAG00000053635, ENSBTAG00000019386, ENSBTAG00000008703, ENSBTAG00000019250, ENSBTAG00000037605, ENSBTAG00000013340,…	415	235	9038	2.03882	0.0586307
GOTERM_BP_DIRECT	GO:0006911~phagocytosis, engulfment	8	0.685518	0.00263404	ENSBTAG00000048048, ENSBTAG00000048268, ENSBTAG00000054702, ENSBTAG00000053635, ENSBTAG00000046076, ENSBTAG00000054133, ENSBTAG00000050088, ENSBTAG00000049615	821	39	16666	4.16403	0.669631
KEGG_PATHWAY	bta05152:Tuberculosis	20	1.7138	0.0026823	ENSBTAG00000038128, ENSBTAG00000012899, ENSBTAG00000004211, ENSBTAG00000009656, ENSBTAG00000013919, ENSBTAG00000047302, ENSBTAG00000020133, ENSBTAG00000048268, ENSBTAG00000021077, ENSBTAG00000053635, ENSBTAG00000017580, ENSBTAG00000017135, ENSBTAG00000037605, ENSBTAG00000019404, ENSBTAG00000013340, ENSBTAG00000014031, ENSBTAG00000016864, ENSBTAG00000038048, ENSBTAG00000019588, ENSBTAG00000019302	415	205	9038	2.12471	0.0586307
KEGG_PATHWAY	bta05140:Leishmaniasis	11	0.942588	0.00281878	ENSBTAG00000048268, ENSBTAG00000038128, ENSBTAG00000021077, ENSBTAG00000053635, ENSBTAG00000020294, ENSBTAG00000012899, ENSBTAG00000009656, ENSBTAG00000037605, ENSBTAG00000013919, ENSBTAG00000019588, ENSBTAG00000007531	415	78	9038	3.0713	0.0586307
UP_KW_CELLULAR_COMPONENT	KW-0964~Secreted	66	5.65553	0.00293145	ENSBTAG00000037533, ENSBTAG00000013004, ENSBTAG00000010411, ENSBTAG00000012519, ENSBTAG00000003006, ENSBTAG00000003604, ENSBTAG00000054752, ENSBTAG00000039397, ENSBTAG00000003806, ENSBTAG00000018331, ENSBTAG00000019267, ENSBTAG00000038337, ENSBTAG00000038735, ENSBTAG00000007450, ENSBTAG00000009391, ENSBTAG00000014505, ENSBTAG00000006367, ENSBTAG00000008864, ENSBTAG00000009876, ENSBTAG00000021830,…	589	1117	14236	1.42812	0.039818
UP_KW_MOLECULAR_FUNCTION	KW-0540~Nuclease	11	0.942588	0.00353859	ENSBTAG00000008793, ENSBTAG00000002620, ENSBTAG00000008792, ENSBTAG00000012852, ENSBTAG00000002745, ENSBTAG00000019612, ENSBTAG00000046668, ENSBTAG00000005588, ENSBTAG00000015563, ENSBTAG00000006486	390	97	10301	2.99527	0.0412835
UP_KW_CELLULAR_COMPONENT	KW-1000~Mitochondrion outer membrane	11	0.942588	0.00361982	ENSBTAG00000010001, ENSBTAG00000016206, ENSBTAG00000053074, ENSBTAG00000002296, ENSBTAG00000001294, ENSBTAG00000013340, ENSBTAG00000032436, ENSBTAG00000027630, ENSBTAG00000001288, ENSBTAG00000007320, ENSBTAG00000019302	589	89	14236	2.98728	0.039818
KEGG_PATHWAY	bta04610:Complement and coagulation cascades	12	1.02828	0.00366053	ENSBTAG00000037533, ENSBTAG00000017714, ENSBTAG00000023177, ENSBTAG00000007450, ENSBTAG00000040409, ENSBTAG00000010726, ENSBTAG00000009876, ENSBTAG00000006864, ENSBTAG00000046158, ENSBTAG00000005397, ENSBTAG00000052577, ENSBTAG00000005574	415	94	9038	2.78021	0.0713803
UP_KW_DOMAIN	KW-0768~Sushi	9	0.771208	0.00417175	ENSBTAG00000017714, ENSBTAG00000023177, ENSBTAG00000007450, ENSBTAG00000017239, ENSBTAG00000040409, ENSBTAG00000006730, ENSBTAG00000009876, ENSBTAG00000046158, ENSBTAG00000005397	569	61	13324	3.4549	0.0521469
GOTERM_MF_DIRECT	GO:0005344~oxygen transporter activity	5	0.428449	0.0048279	ENSBTAG00000034024, ENSBTAG00000038921, ENSBTAG00000038757, ENSBTAG00000016567, ENSBTAG00000054844, ENSBTAG00000051412	774	17	18313	6.95888	0.679716
UP_KW_CELLULAR_COMPONENT	KW-0256~Endoplasmic reticulum	41	3.51328	0.00515348	ENSBTAG00000011620, ENSBTAG00000016899, ENSBTAG00000013127, ENSBTAG00000021408, ENSBTAG00000002296, ENSBTAG00000015908, ENSBTAG00000047039, ENSBTAG00000027630, ENSBTAG00000006177, ENSBTAG00000049615, ENSBTAG00000001420, ENSBTAG00000007320, ENSBTAG00000000213, ENSBTAG00000018471, ENSBTAG00000027854, ENSBTAG00000002313, ENSBTAG00000003649, ENSBTAG00000039275, ENSBTAG00000031012, ENSBTAG00000013981,…	589	635	14236	1.56057	0.0453506
GOTERM_MF_DIRECT	GO:0000048~peptidyltransferase activity	3	0.257069	0.00518869	ENSBTAG00000013301, ENSBTAG00000006608, ENSBTAG00000046900	774	3	18313	23.6602	0.679716
UP_KW_MOLECULAR_FUNCTION	KW-0012~Acyltransferase	12	1.02828	0.00674948	ENSBTAG00000013301, ENSBTAG00000002743, ENSBTAG00000002863, ENSBTAG00000010773, ENSBTAG00000006608, ENSBTAG00000013127, ENSBTAG00000019272, ENSBTAG00000018261, ENSBTAG00000046900, ENSBTAG00000015908, ENSBTAG00000006177, ENSBTAG00000011484	390	123	10301	2.57686	0.0626825
GOTERM_MF_DIRECT	GO:0016746~transferase activity, transferring acyl groups	6	0.514139	0.00676111	ENSBTAG00000013127, ENSBTAG00000019272, ENSBTAG00000018261, ENSBTAG00000048628, ENSBTAG00000015908, ENSBTAG00000005893	774	29	18313	4.89522	0.679716
GOTERM_MF_DIRECT	GO:0004386~helicase activity	6	0.514139	0.00676111	ENSBTAG00000017219, ENSBTAG00000012852, ENSBTAG00000024822, ENSBTAG00000032083, ENSBTAG00000020414, ENSBTAG00000003530	774	29	18313	4.89522	0.679716
UP_KW_BIOLOGICAL_PROCESS	KW-0443~Lipid metabolism	34	2.91345	0.00725729	ENSBTAG00000013303, ENSBTAG00000013127, ENSBTAG00000015249, ENSBTAG00000015908, ENSBTAG00000047039, ENSBTAG00000001420, ENSBTAG00000007320, ENSBTAG00000022013, ENSBTAG00000023384, ENSBTAG00000014171, ENSBTAG00000032944, ENSBTAG00000019700, ENSBTAG00000017567, ENSBTAG00000014232, ENSBTAG00000013981, ENSBTAG00000033089, ENSBTAG00000039968, ENSBTAG00000010841, ENSBTAG00000009174, ENSBTAG00000009391,…	307	444	6385	1.59264	0.171272
GOTERM_MF_DIRECT	GO:0004540~ribonuclease activity	5	0.428449	0.00735324	ENSBTAG00000008793, ENSBTAG00000051988, ENSBTAG00000008792, ENSBTAG00000019612	774	19	18313	6.22637	0.679716
UP_KW_MOLECULAR_FUNCTION	KW-0326~Glycosidase	10	0.856898	0.00779009	ENSBTAG00000018905, ENSBTAG00000046069, ENSBTAG00000001752, ENSBTAG00000005026, ENSBTAG00000000704, ENSBTAG00000019761, ENSBTAG00000008376, ENSBTAG00000019256, ENSBTAG00000052611	390	92	10301	2.87096	0.0626825
UP_KW_MOLECULAR_FUNCTION	KW-0347~Helicase	11	0.942588	0.00805917	ENSBTAG00000014734, ENSBTAG00000017219, ENSBTAG00000002620, ENSBTAG00000012852, ENSBTAG00000051759, ENSBTAG00000032083, ENSBTAG00000020831, ENSBTAG00000023417, ENSBTAG00000020414, ENSBTAG00000054932, ENSBTAG00000003530	390	109	10301	2.66551	0.0626825
GOTERM_CC_DIRECT	GO:0005829~cytosol	152	13.0249	0.0081076	ENSBTAG00000014337, ENSBTAG00000014731, ENSBTAG00000017845, ENSBTAG00000008336, ENSBTAG00000007643, ENSBTAG00000005588, ENSBTAG00000009304, ENSBTAG00000009305, ENSBTAG00000007920, ENSBTAG00000001387, ENSBTAG00000000697, ENSBTAG00000021262, ENSBTAG00000004777, ENSBTAG00000005503, ENSBTAG00000003966, ENSBTAG00000004658, ENSBTAG00000016352, ENSBTAG00000024708, ENSBTAG00000014730, ENSBTAG00000017567,…	894	2898	20602	1.2087	0.538142
GOTERM_BP_DIRECT	GO:0019882~antigen processing and presentation	7	0.599829	0.00876968	ENSBTAG00000005182, ENSBTAG00000022044, ENSBTAG00000021077, ENSBTAG00000012208, ENSBTAG00000009656, ENSBTAG00000013919, ENSBTAG00000019588	821	37	16666	3.84047	0.999563
GOTERM_MF_DIRECT	GO:0019825~oxygen binding	5	0.428449	0.00888957	ENSBTAG00000034024, ENSBTAG00000038921, ENSBTAG00000038757, ENSBTAG00000016567, ENSBTAG00000054844, ENSBTAG00000051412	774	20	18313	5.91505	0.679716
KEGG_PATHWAY	bta05168:Herpes simplex virus 1 infection	31	2.65638	0.00893528	ENSBTAG00000005182, ENSBTAG00000038128, ENSBTAG00000013545, ENSBTAG00000012899, ENSBTAG00000011844, ENSBTAG00000002296, ENSBTAG00000004211, ENSBTAG00000019386, ENSBTAG00000005866, ENSBTAG00000006954, ENSBTAG00000014351, ENSBTAG00000013340, ENSBTAG00000038487, ENSBTAG00000019588, ENSBTAG00000019302, ENSBTAG00000017836, ENSBTAG00000007075, ENSBTAG00000021819, ENSBTAG00000011414, ENSBTAG00000012208,…	415	416	9038	1.6229	0.163073
UP_KW_MOLECULAR_FUNCTION	KW-0645~Protease	27	2.31362	0.00928158	ENSBTAG00000016857, ENSBTAG00000010411, ENSBTAG00000015403, ENSBTAG00000019946, ENSBTAG00000011667, ENSBTAG00000006876, ENSBTAG00000003481, ENSBTAG00000006112, ENSBTAG00000020273, ENSBTAG00000019780, ENSBTAG00000002939, ENSBTAG00000039275, ENSBTAG00000019900, ENSBTAG00000019944, ENSBTAG00000051586, ENSBTAG00000031012, ENSBTAG00000019267, ENSBTAG00000007450, ENSBTAG00000013976, ENSBTAG00000011239,…	390	421	10301	1.69393	0.064971
KEGG_PATHWAY	bta00062:Fatty acid elongation	6	0.514139	0.00940806	ENSBTAG00000002863, ENSBTAG00000016899, ENSBTAG00000033089, ENSBTAG00000010270, ENSBTAG00000009788, ENSBTAG00000017710	415	29	9038	4.50586	0.163073
GOTERM_CC_DIRECT	GO:0030658~transport vesicle membrane	5	0.428449	0.00974784	ENSBTAG00000002313, ENSBTAG00000039819, ENSBTAG00000051586, ENSBTAG00000049615, ENSBTAG00000005694	894	20	20602	5.76119	0.575122
GOTERM_MF_DIRECT	GO:0036374~glutathione hydrolase activity	3	0.257069	0.0100871	ENSBTAG00000013301, ENSBTAG00000006608, ENSBTAG00000046900	774	4	18313	17.7452	0.679716
GOTERM_MF_DIRECT	GO:0051434~BH3 domain binding	3	0.257069	0.0100871	ENSBTAG00000015154, ENSBTAG00000013340, ENSBTAG00000019302	774	4	18313	17.7452	0.679716
GOTERM_MF_DIRECT	GO:0031841~neuropeptide Y receptor binding	3	0.257069	0.0100871	ENSBTAG00000046022, ENSBTAG00000045652, ENSBTAG00000002441	774	4	18313	17.7452	0.679716
GOTERM_CC_DIRECT	GO:0016607~nuclear speck	25	2.14225	0.0113801	ENSBTAG00000011322, ENSBTAG00000016817, ENSBTAG00000013946, ENSBTAG00000018639, ENSBTAG00000005589, ENSBTAG00000006112, ENSBTAG00000008313, ENSBTAG00000003789, ENSBTAG00000002279, ENSBTAG00000016397, ENSBTAG00000018631, ENSBTAG00000037962, ENSBTAG00000008482, ENSBTAG00000016328, ENSBTAG00000010987, ENSBTAG00000008985, ENSBTAG00000005676, ENSBTAG00000020423, ENSBTAG00000046235, ENSBTAG00000002743,…	894	335	20602	1.71976	0.604282
KEGG_PATHWAY	bta04640:Hematopoietic cell lineage	12	1.02828	0.0117982	ENSBTAG00000048268, ENSBTAG00000038128, ENSBTAG00000010562, ENSBTAG00000021077, ENSBTAG00000053635, ENSBTAG00000016525, ENSBTAG00000009656, ENSBTAG00000037605, ENSBTAG00000013919, ENSBTAG00000019289, ENSBTAG00000019588, ENSBTAG00000012771	415	110	9038	2.37582	0.190518
KEGG_PATHWAY	bta05167:Kaposi sarcoma-associated herpesvirus infection	19	1.62811	0.0122127	ENSBTAG00000010111, ENSBTAG00000007075, ENSBTAG00000005182, ENSBTAG00000021819, ENSBTAG00000012208, ENSBTAG00000038619, ENSBTAG00000009084, ENSBTAG00000004211, ENSBTAG00000006135, ENSBTAG00000020034, ENSBTAG00000020133, ENSBTAG00000002313, ENSBTAG00000019386, ENSBTAG00000008703, ENSBTAG00000054342, ENSBTAG00000013340, ENSBTAG00000032436, ENSBTAG00000016043, ENSBTAG00000053433	415	220	9038	1.88085	0.190518
GOTERM_BP_DIRECT	GO:0002250~adaptive immune response	13	1.11397	0.0133507	ENSBTAG00000038128, ENSBTAG00000021077, ENSBTAG00000048364, ENSBTAG00000019250, ENSBTAG00000039275, ENSBTAG00000017135, ENSBTAG00000009656, ENSBTAG00000037605, ENSBTAG00000013919, ENSBTAG00000019588	821	118	16666	2.2364	0.999563
GOTERM_CC_DIRECT	GO:0009897~external side of plasma membrane	25	2.14225	0.0134929	ENSBTAG00000005182, ENSBTAG00000015249, ENSBTAG00000005146, ENSBTAG00000002770, ENSBTAG00000048048, ENSBTAG00000048268, ENSBTAG00000019386, ENSBTAG00000018059, ENSBTAG00000054133, ENSBTAG00000019289, ENSBTAG00000007075, ENSBTAG00000010166, ENSBTAG00000016525, ENSBTAG00000017818, ENSBTAG00000010522, ENSBTAG00000012208, ENSBTAG00000014725, ENSBTAG00000038619, ENSBTAG00000001476, ENSBTAG00000054702,…	894	340	20602	1.69447	0.627954
UP_KW_MOLECULAR_FUNCTION	KW-0482~Metalloprotease	10	0.856898	0.0139487	ENSBTAG00000016857, ENSBTAG00000010411, ENSBTAG00000006108, ENSBTAG00000013976, ENSBTAG00000039275, ENSBTAG00000006876, ENSBTAG00000019900, ENSBTAG00000051586, ENSBTAG00000019267, ENSBTAG00000006112	390	101	10301	2.61513	0.0887647
GOTERM_MF_DIRECT	GO:0000166~nucleotide binding	8	0.685518	0.0140122	ENSBTAG00000037489, ENSBTAG00000046220, ENSBTAG00000013337, ENSBTAG00000005174, ENSBTAG00000053074, ENSBTAG00000020831, ENSBTAG00000005588, ENSBTAG00000053238	774	61	18313	3.10298	0.795375
UP_KW_DOMAIN	KW-0732~Signal	187	16.024	0.0147064	ENSBTAG00000005182, ENSBTAG00000013004, ENSBTAG00000011620, ENSBTAG00000010411, ENSBTAG00000011624, ENSBTAG00000046328, ENSBTAG00000046726, ENSBTAG00000020731, ENSBTAG00000001543, ENSBTAG00000003604, ENSBTAG00000054752, ENSBTAG00000017567, ENSBTAG00000019588, ENSBTAG00000019916, ENSBTAG00000016525, ENSBTAG00000012208, ENSBTAG00000009391, ENSBTAG00000014505, ENSBTAG00000008864, ENSBTAG00000045861,…	569	3807	13324	1.15022	0.122554
GOTERM_MF_DIRECT	GO:0022850~serotonin-gated cation-selective channel activity	3	0.257069	0.0163433	ENSBTAG00000016624, ENSBTAG00000040304, ENSBTAG00000039011	774	5	18313	14.1961	0.795375
GOTERM_MF_DIRECT	GO:0004792~thiosulfate sulfurtransferase activity	3	0.257069	0.0163433	ENSBTAG00000038931, ENSBTAG00000030648, ENSBTAG00000030650	774	5	18313	14.1961	0.795375
GOTERM_MF_DIRECT	GO:0035252~UDP-xylosyltransferase activity	3	0.257069	0.0163433	ENSBTAG00000008562, ENSBTAG00000020481, ENSBTAG00000008709	774	5	18313	14.1961	0.795375
GOTERM_MF_DIRECT	GO:0005225~volume-sensitive anion channel activity	3	0.257069	0.0163433	ENSBTAG00000020958, ENSBTAG00000000900, ENSBTAG00000020214	774	5	18313	14.1961	0.795375
KEGG_PATHWAY	bta00770:Pantothenate and CoA biosynthesis	5	0.428449	0.0164694	ENSBTAG00000001325, ENSBTAG00000009172, ENSBTAG00000008743, ENSBTAG00000021830, ENSBTAG00000007920	415	22	9038	4.94962	0.244688
UP_KW_CELLULAR_COMPONENT	KW-0539~Nucleus	134	11.4824	0.0165793	ENSBTAG00000014731, ENSBTAG00000013405, ENSBTAG00000005588, ENSBTAG00000011507, ENSBTAG00000002073, ENSBTAG00000000694, ENSBTAG00000000697, ENSBTAG00000000455, ENSBTAG00000021262, ENSBTAG00000016350, ENSBTAG00000014171, ENSBTAG00000004777, ENSBTAG00000000457, ENSBTAG00000004658, ENSBTAG00000024708, ENSBTAG00000003849, ENSBTAG00000014730, ENSBTAG00000039512, ENSBTAG00000013123, ENSBTAG00000037962,…	589	2718	14236	1.19159	0.107895
GOTERM_CC_DIRECT	GO:0005789~endoplasmic reticulum membrane	36	3.08483	0.0166122	ENSBTAG00000016899, ENSBTAG00000013127, ENSBTAG00000021408, ENSBTAG00000002296, ENSBTAG00000015908, ENSBTAG00000047039, ENSBTAG00000027630, ENSBTAG00000008376, ENSBTAG00000006177, ENSBTAG00000049615, ENSBTAG00000001420, ENSBTAG00000000213, ENSBTAG00000018471, ENSBTAG00000002313, ENSBTAG00000003649, ENSBTAG00000039275, ENSBTAG00000013340, ENSBTAG00000013981, ENSBTAG00000019302, ENSBTAG00000014448,…	894	553	20602	1.5002	0.627954
UP_KW_CELLULAR_COMPONENT	KW-0963~Cytoplasm	127	10.8826	0.017165	ENSBTAG00000014731, ENSBTAG00000040507, ENSBTAG00000013405, ENSBTAG00000012317, ENSBTAG00000007369, ENSBTAG00000011505, ENSBTAG00000008336, ENSBTAG00000007123, ENSBTAG00000000696, ENSBTAG00000020294, ENSBTAG00000021262, ENSBTAG00000002631, ENSBTAG00000005469, ENSBTAG00000004777, ENSBTAG00000005349, ENSBTAG00000000457, ENSBTAG00000018257, ENSBTAG00000017567, ENSBTAG00000013123, ENSBTAG00000011356,…	589	2562	14236	1.19811	0.107895
GOTERM_CC_DIRECT	GO:0034702~ion channel complex	3	0.257069	0.0171965	ENSBTAG00000020958, ENSBTAG00000000900, ENSBTAG00000020214	894	5	20602	13.8268	0.627954
GOTERM_CC_DIRECT	GO:0005802~trans-Golgi network	14	1.19966	0.0174904	ENSBTAG00000006323, ENSBTAG00000020357, ENSBTAG00000020233, ENSBTAG00000049615, ENSBTAG00000038062, ENSBTAG00000004854, ENSBTAG00000016260, ENSBTAG00000003614, ENSBTAG00000002939, ENSBTAG00000016352, ENSBTAG00000018430, ENSBTAG00000039556, ENSBTAG00000038116, ENSBTAG00000018126	894	155	20602	2.08146	0.627954
KEGG_PATHWAY	bta01230:Biosynthesis of amino acids	9	0.771208	0.0180074	ENSBTAG00000015314, ENSBTAG00000014731, ENSBTAG00000019782, ENSBTAG00000001601, ENSBTAG00000005835, ENSBTAG00000009172, ENSBTAG00000019700, ENSBTAG00000012350, ENSBTAG00000011274	415	73	9038	2.685	0.255378
GOTERM_MF_DIRECT	GO:0003779~actin binding	18	1.54242	0.0182268	ENSBTAG00000019916, ENSBTAG00000017715, ENSBTAG00000013953, ENSBTAG00000007369, ENSBTAG00000008336, ENSBTAG00000006578, ENSBTAG00000005373, ENSBTAG00000001332, ENSBTAG00000007433, ENSBTAG00000046248, ENSBTAG00000003353, ENSBTAG00000003401, ENSBTAG00000016260, ENSBTAG00000019612, ENSBTAG00000005929, ENSBTAG00000019455, ENSBTAG00000016377	774	230	18313	1.85167	0.840349
UP_KW_MOLECULAR_FUNCTION	KW-0694~RNA-binding	28	2.39931	0.0186063	ENSBTAG00000013126, ENSBTAG00000002090, ENSBTAG00000014733, ENSBTAG00000014316, ENSBTAG00000014910, ENSBTAG00000008771, ENSBTAG00000012852, ENSBTAG00000020139, ENSBTAG00000013408, ENSBTAG00000005588, ENSBTAG00000006756, ENSBTAG00000031895, ENSBTAG00000013045, ENSBTAG00000014353, ENSBTAG00000012694, ENSBTAG00000008482, ENSBTAG00000008985, ENSBTAG00000007453, ENSBTAG00000046235, ENSBTAG00000006487,…	390	468	10301	1.58025	0.108537
GOTERM_CC_DIRECT	GO:0030670~phagocytic vesicle membrane	5	0.428449	0.0186477	ENSBTAG00000039968, ENSBTAG00000002748, ENSBTAG00000014031, ENSBTAG00000052345, ENSBTAG00000049615	894	24	20602	4.80099	0.627954
GOTERM_CC_DIRECT	GO:1990904~ribonucleoprotein complex	14	1.19966	0.0211295	ENSBTAG00000014316, ENSBTAG00000008771, ENSBTAG00000014731, ENSBTAG00000023417, ENSBTAG00000013408, ENSBTAG00000008985, ENSBTAG00000006487, ENSBTAG00000007499, ENSBTAG00000009908, ENSBTAG00000006855, ENSBTAG00000016260, ENSBTAG00000018386, ENSBTAG00000017225, ENSBTAG00000017389	894	159	20602	2.0291	0.627954
GOTERM_MF_DIRECT	GO:0003824~catalytic activity	11	0.942588	0.0212041	ENSBTAG00000012377, ENSBTAG00000049776, ENSBTAG00000051677, ENSBTAG00000051813, ENSBTAG00000052805, ENSBTAG00000049728, ENSBTAG00000009328, ENSBTAG00000016397, ENSBTAG00000017710, ENSBTAG00000052696, ENSBTAG00000053257	774	113	18313	2.30321	0.928739
GOTERM_BP_DIRECT	GO:0090207~regulation of triglyceride metabolic process	3	0.257069	0.0218925	ENSBTAG00000015908, ENSBTAG00000007920, ENSBTAG00000016043	821	5	16666	12.1798	0.999563
GOTERM_CC_DIRECT	GO:0010008~endosome membrane	11	0.942588	0.022357	ENSBTAG00000014227, ENSBTAG00000022044, ENSBTAG00000009871, ENSBTAG00000048761, ENSBTAG00000005592, ENSBTAG00000020635, ENSBTAG00000002939, ENSBTAG00000038048, ENSBTAG00000039556, ENSBTAG00000007531, ENSBTAG00000018126	894	111	20602	2.28371	0.627954
GOTERM_CC_DIRECT	GO:0005777~peroxisome	9	0.771208	0.0224155	ENSBTAG00000053060, ENSBTAG00000005580, ENSBTAG00000002296, ENSBTAG00000010270, ENSBTAG00000018321, ENSBTAG00000012519, ENSBTAG00000017819, ENSBTAG00000014752, ENSBTAG00000033367	894	80	20602	2.59253	0.627954
GOTERM_CC_DIRECT	GO:0009986~cell surface	26	2.22793	0.0224692	ENSBTAG00000016857, ENSBTAG00000010874, ENSBTAG00000020957, ENSBTAG00000004211, ENSBTAG00000003781, ENSBTAG00000012739, ENSBTAG00000006474, ENSBTAG00000051704, ENSBTAG00000038062, ENSBTAG00000002939, ENSBTAG00000039397, ENSBTAG00000016571, ENSBTAG00000038048, ENSBTAG00000013123, ENSBTAG00000012771, ENSBTAG00000013755, ENSBTAG00000048916, ENSBTAG00000006665, ENSBTAG00000021830, ENSBTAG00000005397,…	894	375	20602	1.59777	0.627954
GOTERM_MF_DIRECT	GO:0005524~ATP binding	77	6.59811	0.0245382	ENSBTAG00000009188, ENSBTAG00000014734, ENSBTAG00000014775, ENSBTAG00000032083, ENSBTAG00000004092, ENSBTAG00000020414, ENSBTAG00000005587, ENSBTAG00000002073, ENSBTAG00000007920, ENSBTAG00000009346, ENSBTAG00000007320, ENSBTAG00000006233, ENSBTAG00000000696, ENSBTAG00000003401, ENSBTAG00000003649, ENSBTAG00000004658, ENSBTAG00000019700, ENSBTAG00000017567, ENSBTAG00000054998, ENSBTAG00000017219,…	774	1440	18313	1.26516	1
KEGG_PATHWAY	bta04514:Cell adhesion molecules	15	1.28535	0.025125	ENSBTAG00000007075, ENSBTAG00000005182, ENSBTAG00000038128, ENSBTAG00000010562, ENSBTAG00000012208, ENSBTAG00000038619, ENSBTAG00000009656, ENSBTAG00000046726, ENSBTAG00000013919, ENSBTAG00000008114, ENSBTAG00000021077, ENSBTAG00000019386, ENSBTAG00000018059, ENSBTAG00000037605, ENSBTAG00000019588	415	171	9038	1.91038	0.340825
GOTERM_BP_DIRECT	GO:0008104~protein localization	8	0.685518	0.0251255	ENSBTAG00000005470, ENSBTAG00000025140, ENSBTAG00000018546, ENSBTAG00000006111, ENSBTAG00000014752, ENSBTAG00000019279, ENSBTAG00000013981, ENSBTAG00000014310	821	59	16666	2.75249	0.999563
GOTERM_MF_DIRECT	GO:0005515~protein binding	16	1.37104	0.0255316	ENSBTAG00000002090, ENSBTAG00000008793, ENSBTAG00000014731, ENSBTAG00000013930, ENSBTAG00000015249, ENSBTAG00000019838, ENSBTAG00000004211, ENSBTAG00000008621, ENSBTAG00000003401, ENSBTAG00000007725, ENSBTAG00000004777, ENSBTAG00000017135, ENSBTAG00000019612, ENSBTAG00000039787, ENSBTAG00000051412, ENSBTAG00000030650	774	203	18313	1.86484	1
UP_KW_MOLECULAR_FUNCTION	KW-0687~Ribonucleoprotein	21	1.79949	0.027261	ENSBTAG00000009783, ENSBTAG00000022902, ENSBTAG00000020721, ENSBTAG00000020139, ENSBTAG00000008985, ENSBTAG00000014729, ENSBTAG00000024781, ENSBTAG00000006487, ENSBTAG00000007499, ENSBTAG00000009908, ENSBTAG00000024378, ENSBTAG00000002579, ENSBTAG00000003315, ENSBTAG00000019253, ENSBTAG00000021262, ENSBTAG00000005349, ENSBTAG00000013461, ENSBTAG00000033322, ENSBTAG00000013045, ENSBTAG00000014353,…	390	333	10301	1.66567	0.131762
UP_KW_MOLECULAR_FUNCTION	KW-9996~Developmental protein	20	1.7138	0.0282348	ENSBTAG00000009871, ENSBTAG00000008562, ENSBTAG00000055022, ENSBTAG00000020957, ENSBTAG00000035175, ENSBTAG00000014900, ENSBTAG00000011327, ENSBTAG00000018639, ENSBTAG00000014505, ENSBTAG00000046668, ENSBTAG00000010507, ENSBTAG00000030518, ENSBTAG00000027317, ENSBTAG00000021273, ENSBTAG00000019336, ENSBTAG00000015154, ENSBTAG00000054752, ENSBTAG00000019612, ENSBTAG00000012771, ENSBTAG00000017521	390	313	10301	1.68772	0.131762
UP_KW_MOLECULAR_FUNCTION	KW-0217~Developmental protein	20	1.7138	0.0282348	ENSBTAG00000009871, ENSBTAG00000008562, ENSBTAG00000055022, ENSBTAG00000020957, ENSBTAG00000035175, ENSBTAG00000014900, ENSBTAG00000011327, ENSBTAG00000018639, ENSBTAG00000014505, ENSBTAG00000046668, ENSBTAG00000010507, ENSBTAG00000030518, ENSBTAG00000027317, ENSBTAG00000021273, ENSBTAG00000019336, ENSBTAG00000015154, ENSBTAG00000054752, ENSBTAG00000019612, ENSBTAG00000012771, ENSBTAG00000017521	390	313	10301	1.68772	0.131762
UP_KW_BIOLOGICAL_PROCESS	KW-0037~Angiogenesis	7	0.599829	0.0284553	ENSBTAG00000030518, ENSBTAG00000003777, ENSBTAG00000021275, ENSBTAG00000019838, ENSBTAG00000019612, ENSBTAG00000046668, ENSBTAG00000019267	307	49	6385	2.97115	0.55962
GOTERM_MF_DIRECT	GO:0004888~transmembrane signaling receptor activity	10	0.856898	0.03004	ENSBTAG00000016624, ENSBTAG00000040304, ENSBTAG00000017239, ENSBTAG00000014725, ENSBTAG00000039011, ENSBTAG00000007434, ENSBTAG00000014031, ENSBTAG00000014042, ENSBTAG00000052345, ENSBTAG00000038048	774	103	18313	2.29711	1
GOTERM_BP_DIRECT	GO:0006751~glutathione catabolic process	3	0.257069	0.0317777	ENSBTAG00000013301, ENSBTAG00000006608, ENSBTAG00000046900	821	6	16666	10.1498	0.999563
GOTERM_BP_DIRECT	GO:0021554~optic nerve development	3	0.257069	0.0317777	ENSBTAG00000013461, ENSBTAG00000000451, ENSBTAG00000017521	821	6	16666	10.1498	0.999563
GOTERM_BP_DIRECT	GO:0042744~hydrogen peroxide catabolic process	5	0.428449	0.0322835	ENSBTAG00000034024, ENSBTAG00000038921, ENSBTAG00000038757, ENSBTAG00000016567, ENSBTAG00000054844, ENSBTAG00000051412	821	25	16666	4.05993	0.999563
KEGG_PATHWAY	bta04064:NF-kappa B signaling pathway	11	0.942588	0.0323122	ENSBTAG00000048268, ENSBTAG00000053635, ENSBTAG00000019250, ENSBTAG00000004211, ENSBTAG00000008864, ENSBTAG00000016864, ENSBTAG00000015312, ENSBTAG00000047302, ENSBTAG00000003012, ENSBTAG00000019302, ENSBTAG00000020034	415	112	9038	2.13894	0.420059
GOTERM_MF_DIRECT	GO:0004090~carbonyl reductase (NADPH) activity	3	0.257069	0.0324448	ENSBTAG00000030629, ENSBTAG00000023384, ENSBTAG00000052342	774	7	18313	10.1401	1
GOTERM_MF_DIRECT	GO:0004499~N,N-dimethylaniline monooxygenase activity	3	0.257069	0.0324448	ENSBTAG00000010841, ENSBTAG00000021408, ENSBTAG00000016685	774	7	18313	10.1401	1
GOTERM_MF_DIRECT	GO:0017124~SH3 domain binding	8	0.685518	0.0340804	ENSBTAG00000013996, ENSBTAG00000020294, ENSBTAG00000017509, ENSBTAG00000019617, ENSBTAG00000002614, ENSBTAG00000005665, ENSBTAG00000000210, ENSBTAG00000020034	774	73	18313	2.5929	1
GOTERM_MF_DIRECT	GO:0004714~transmembrane receptor protein tyrosine kinase activity	9	0.771208	0.0342021	ENSBTAG00000003777, ENSBTAG00000002941, ENSBTAG00000004658, ENSBTAG00000019250, ENSBTAG00000012509, ENSBTAG00000020510, ENSBTAG00000004885, ENSBTAG00000020034, ENSBTAG00000012771	774	89	18313	2.39261	1
GOTERM_CC_DIRECT	GO:0045121~membrane raft	12	1.02828	0.0344936	ENSBTAG00000015403, ENSBTAG00000010874, ENSBTAG00000016260, ENSBTAG00000011779, ENSBTAG00000019250, ENSBTAG00000002939, ENSBTAG00000004211, ENSBTAG00000014031, ENSBTAG00000018232, ENSBTAG00000052345, ENSBTAG00000001332, ENSBTAG00000020034	894	136	20602	2.03336	0.915804
UP_KW_CELLULAR_COMPONENT	KW-0333~Golgi apparatus	27	2.31362	0.035699	ENSBTAG00000015249, ENSBTAG00000001085, ENSBTAG00000002296, ENSBTAG00000004211, ENSBTAG00000020357, ENSBTAG00000006177, ENSBTAG00000049615, ENSBTAG00000007320, ENSBTAG00000002378, ENSBTAG00000007725, ENSBTAG00000014171, ENSBTAG00000038062, ENSBTAG00000007309, ENSBTAG00000002939, ENSBTAG00000001508, ENSBTAG00000016352, ENSBTAG00000014031, ENSBTAG00000038486, ENSBTAG00000003607, ENSBTAG00000051586,…	589	432	14236	1.51061	0.196345
KEGG_PATHWAY	bta05145:Toxoplasmosis	11	0.942588	0.0358851	ENSBTAG00000038128, ENSBTAG00000021077, ENSBTAG00000012899, ENSBTAG00000004211, ENSBTAG00000008864, ENSBTAG00000019404, ENSBTAG00000009656, ENSBTAG00000037605, ENSBTAG00000013919, ENSBTAG00000019588, ENSBTAG00000019302	415	114	9038	2.10142	0.447846
UP_KW_CELLULAR_COMPONENT	KW-0458~Lysosome	14	1.19966	0.040303	ENSBTAG00000021819, ENSBTAG00000008792, ENSBTAG00000039968, ENSBTAG00000015403, ENSBTAG00000049615, ENSBTAG00000000026, ENSBTAG00000002748, ENSBTAG00000017135, ENSBTAG00000000704, ENSBTAG00000019761, ENSBTAG00000019256, ENSBTAG00000052611, ENSBTAG00000016564	589	183	14236	1.84905	0.197037
KEGG_PATHWAY	bta00230:Purine metabolism	12	1.02828	0.0413673	ENSBTAG00000009188, ENSBTAG00000046220, ENSBTAG00000014775, ENSBTAG00000037452, ENSBTAG00000018637, ENSBTAG00000012945, ENSBTAG00000012317, ENSBTAG00000004092, ENSBTAG00000021830, ENSBTAG00000012519, ENSBTAG00000046192, ENSBTAG00000031793	415	133	9038	1.96496	0.496407
GOTERM_BP_DIRECT	GO:0042254~ribosome biogenesis	5	0.428449	0.041479	ENSBTAG00000014733, ENSBTAG00000021927, ENSBTAG00000011889, ENSBTAG00000003530, ENSBTAG00000017389	821	27	16666	3.75919	0.999563
GOTERM_BP_DIRECT	GO:2000810~regulation of bicellular tight junction assembly	3	0.257069	0.0430575	ENSBTAG00000020957, ENSBTAG00000001332, ENSBTAG00000014554	821	7	16666	8.69984	0.999563
GOTERM_BP_DIRECT	GO:0042138~meiotic DNA double-strand break formation	3	0.257069	0.0430575	ENSBTAG00000002724, ENSBTAG00000019689	821	7	16666	8.69984	0.999563
UP_KW_DOMAIN	KW-0809~Transit peptide	25	2.14225	0.0433894	ENSBTAG00000013405, ENSBTAG00000010931, ENSBTAG00000014918, ENSBTAG00000006876, ENSBTAG00000012739, ENSBTAG00000021168, ENSBTAG00000024781, ENSBTAG00000001608, ENSBTAG00000019700, ENSBTAG00000031895, ENSBTAG00000015563, ENSBTAG00000013930, ENSBTAG00000012920, ENSBTAG00000009172, ENSBTAG00000020721, ENSBTAG00000020304, ENSBTAG00000008743, ENSBTAG00000014729, ENSBTAG00000002863, ENSBTAG00000019231,…	569	388	13324	1.5088	0.271183
UP_KW_DISEASE	KW-0043~Tumor suppressor	4	0.342759	0.0439222	ENSBTAG00000006738, ENSBTAG00000009988, ENSBTAG00000004852, ENSBTAG00000021168	4	31	86	2.77419	0.0439222
GOTERM_MF_DIRECT	GO:0070615~nucleosome-dependent ATPase activity	5	0.428449	0.0443826	ENSBTAG00000014734, ENSBTAG00000051831, ENSBTAG00000000632, ENSBTAG00000020831, ENSBTAG00000020423, ENSBTAG00000017776, ENSBTAG00000054998	774	32	18313	3.69691	1
GOTERM_MF_DIRECT	GO:0004222~metalloendopeptidase activity	11	0.942588	0.0445661	ENSBTAG00000016857, ENSBTAG00000010411, ENSBTAG00000054901, ENSBTAG00000006108, ENSBTAG00000003604, ENSBTAG00000006876, ENSBTAG00000051586, ENSBTAG00000031693, ENSBTAG00000019696, ENSBTAG00000019267, ENSBTAG00000006112	774	128	18313	2.0333	1
GOTERM_CC_DIRECT	GO:0005743~mitochondrial inner membrane	21	1.79949	0.0451878	ENSBTAG00000017459, ENSBTAG00000002094, ENSBTAG00000013405, ENSBTAG00000012920, ENSBTAG00000019849, ENSBTAG00000020721, ENSBTAG00000020304, ENSBTAG00000014729, ENSBTAG00000021168, ENSBTAG00000000451, ENSBTAG00000024781, ENSBTAG00000005574, ENSBTAG00000024378, ENSBTAG00000003315, ENSBTAG00000019231, ENSBTAG00000023054, ENSBTAG00000022292, ENSBTAG00000016260, ENSBTAG00000019700, ENSBTAG00000011045,…	894	306	20602	1.5815	0.99812
GOTERM_MF_DIRECT	GO:0003724~RNA helicase activity	7	0.599829	0.0461852	ENSBTAG00000051759, ENSBTAG00000032083, ENSBTAG00000005587, ENSBTAG00000010518, ENSBTAG00000051454, ENSBTAG00000054932, ENSBTAG00000003530	774	62	18313	2.67131	1
GOTERM_BP_DIRECT	GO:0001824~blastocyst development	4	0.342759	0.0481995	ENSBTAG00000013126, ENSBTAG00000002724, ENSBTAG00000011360, ENSBTAG00000015346	821	17	16666	4.77638	0.999563
GOTERM_BP_DIRECT	GO:0006119~oxidative phosphorylation	4	0.342759	0.0481995	ENSBTAG00000002742, ENSBTAG00000036183, ENSBTAG00000018386, ENSBTAG00000009952	821	17	16666	4.77638	0.999563
KEGG_PATHWAY	bta05206:MicroRNAs in cancer	21	1.79949	0.0482266	ENSBTAG00000036410, ENSBTAG00000012852, ENSBTAG00000029880, ENSBTAG00000019838, ENSBTAG00000008436, ENSBTAG00000029793, ENSBTAG00000005665, ENSBTAG00000005373, ENSBTAG00000029844, ENSBTAG00000006255, ENSBTAG00000006607, ENSBTAG00000052678, ENSBTAG00000001444, ENSBTAG00000029959, ENSBTAG00000012180, ENSBTAG00000018577, ENSBTAG00000015154, ENSBTAG00000039397, ENSBTAG00000019712, ENSBTAG00000051785,…	415	293	9038	1.5609	0.550086
GOTERM_BP_DIRECT	GO:0006631~fatty acid metabolic process	7	0.599829	0.0484879	ENSBTAG00000010773, ENSBTAG00000015930, ENSBTAG00000006608, ENSBTAG00000001444, ENSBTAG00000005678, ENSBTAG00000010270, ENSBTAG00000009788	821	54	16666	2.63143	0.999563
KEGG_PATHWAY	bta00620:Pyruvate metabolism	6	0.514139	0.0493667	ENSBTAG00000013303, ENSBTAG00000001601, ENSBTAG00000019700, ENSBTAG00000008743, ENSBTAG00000017567, ENSBTAG00000013992	415	44	9038	2.96977	0.550086
