# Supplementary material for: Mammary gland multi-omics data reveals new genetic insights into milk production traits in dairy cattle
Source: PLoS Genet. 2025 Apr 17;21(4):e1011675. doi: 10.1371/journal.pgen.1011675 (PMC12054919; doi:10.1371/journal.pgen.1011675)
Supplement: S9 Table — (XLSX) [file pgen.1011675.s026.xlsx]

## Sheet: 6642sample_information
ID	Bioproject	Tissue_name	breed class	Tissue_categories	Sex
ADIP3770	PRJNA573919	Adipose	Holstein	Adipose	M
ADIP3773	PRJNA573919	Adipose	Holstein	Adipose	M
ADIP3842	PRJNA573919	Adipose	Holstein	Adipose	F
ADIP3886	PRJNA573919	Adipose	Holstein	Adipose	F
CRS000185	PRJCA000116	Ruminal_epithelium	Yak	Alimentary_canal	M
CRS000186	PRJCA000116	Ruminal_epithelium	Yak	Alimentary_canal	M
CRS000187	PRJCA000116	Ruminal_epithelium	Yak	Alimentary_canal	M
CRS000188	PRJCA000116	Ruminal_epithelium	Yak	Alimentary_canal	M
CRS000189	PRJCA000116	Ruminal_epithelium	Yak	Alimentary_canal	M
CRS000190	PRJCA000116	Ruminal_epithelium	Yak	Alimentary_canal	M
CRS000191	PRJCA000116	Ruminal_epithelium	Yak	Alimentary_canal	M
CRS000192	PRJCA000116	Ruminal_epithelium	Yak	Alimentary_canal	M
CRS000193	PRJCA000116	Ruminal_epithelium	Yak	Alimentary_canal	M
CRS004240	PRJCA000116	Ruminal_epithelium	Unknown	Alimentary_canal	M
CRS004241	PRJCA000116	Ruminal_epithelium	Unknown	Alimentary_canal	M
CRS004242	PRJCA000116	Ruminal_epithelium	Unknown	Alimentary_canal	M
CRS013199	PRJCA000530	Parietal_lobe	Chinese yellow cattle	CNS	M
CRS013200	PRJCA000530	Lung	Chinese yellow cattle	Lung	M
CRS013201	PRJCA000530	Liver	Chinese yellow cattle	Liver	M
CRS013202	PRJCA000530	Testis	Chinese yellow cattle	Male_Reproductive	M
CRS013203	PRJCA000530	Muscle	Chinese yellow cattle	Muscle/Heart	M
CRS013204	PRJCA000530	Spleen	Chinese yellow cattle	Blood/Immune	M
CRS013205	PRJCA000530	Kidney	Chinese yellow cattle	Kidney	M
CRS013206	PRJCA000530	Parietal_lobe	Chinese yellow cattle	CNS	M
CRS013207	PRJCA000530	Lung	Chinese yellow cattle	Lung	M
CRS013208	PRJCA000530	Liver	Chinese yellow cattle	Liver	M
CRS013209	PRJCA000530	Testis	Chinese yellow cattle	Male_Reproductive	M
CRS013210	PRJCA000530	Muscle	Chinese yellow cattle	Muscle/Heart	M
CRS013211	PRJCA000530	Spleen	Chinese yellow cattle	Blood/Immune	M
CRS013212	PRJCA000530	Kidney	Chinese yellow cattle	Kidney	M
CRS013213	PRJCA000530	Parietal_lobe	Chinese yellow cattle	CNS	M
CRS013214	PRJCA000530	Lung	Chinese yellow cattle	Lung	M
CRS013215	PRJCA000530	Liver	Chinese yellow cattle	Liver	M
CRS013216	PRJCA000530	Testis	Chinese yellow cattle	Male_Reproductive	M
CRS013217	PRJCA000530	Muscle	Chinese yellow cattle	Muscle/Heart	M
CRS013218	PRJCA000530	Spleen	Chinese yellow cattle	Blood/Immune	M
CRS013219	PRJCA000530	Kidney	Chinese yellow cattle	Kidney	M
CRS013220	PRJCA000530	Parietal_lobe	Chinese yellow cattle	CNS	M
CRS013221	PRJCA000530	Lung	Chinese yellow cattle	Lung	M
CRS013222	PRJCA000530	Liver	Chinese yellow cattle	Liver	M
CRS013223	PRJCA000530	Testis	Chinese yellow cattle	Male_Reproductive	M
CRS013224	PRJCA000530	Muscle	Chinese yellow cattle	Muscle/Heart	M
CRS013225	PRJCA000530	Spleen	Chinese yellow cattle	Blood/Immune	M
CRS013226	PRJCA000530	Kidney	Chinese yellow cattle	Kidney	M
CRS013227	PRJCA000530	Heart	Chinese yellow cattle	Muscle/Heart	M
CRS013228	PRJCA000530	Lung	Yak	Lung	M
CRS013229	PRJCA000530	Liver	Yak	Liver	M
CRS013230	PRJCA000530	Spleen	Yak	Blood/Immune	M
CRS013231	PRJCA000530	Kidney	Yak	Kidney	M
CRS013232	PRJCA000530	Heart	Yak	Muscle/Heart	M
CRS013233	PRJCA000530	Lung	Yak	Lung	M
CRS013234	PRJCA000530	Liver	Yak	Liver	M
CRS013235	PRJCA000530	Spleen	Yak	Blood/Immune	M
CRS013236	PRJCA000530	Kidney	Yak	Kidney	M
CRS013237	PRJCA000530	Heart	Yak	Muscle/Heart	M
CRS013238	PRJCA000530	Lung	Yak	Lung	M
CRS013239	PRJCA000530	Liver	Yak	Liver	M
CRS013240	PRJCA000530	Spleen	Yak	Blood/Immune	M
CRS013241	PRJCA000530	Kidney	Yak	Kidney	M
CRS013242	PRJCA000530	Heart	Yak	Muscle/Heart	M
CRS013243	PRJCA000530	Lung	Yak	Lung	M
CRS013244	PRJCA000530	Testis	Yak	Male_Reproductive	M
CRS013245	PRJCA000530	Heart	Yak	Muscle/Heart	M
CRS013246	PRJCA000530	Muscle	Yak	Muscle/Heart	M
CRS013247	PRJCA000530	Lung	Yak	Lung	M
CRS013248	PRJCA000530	Testis	Yak	Male_Reproductive	M
CRS013249	PRJCA000530	Heart	Yak	Muscle/Heart	M
CRS013250	PRJCA000530	Muscle	Yak	Muscle/Heart	M
CRS013251	PRJCA000530	Lung	Yak	Lung	M
CRS013252	PRJCA000530	Testis	Yak	Male_Reproductive	M
CRS013253	PRJCA000530	Heart	Yak	Muscle/Heart	M
CRS013254	PRJCA000530	Muscle	Yak	Muscle/Heart	M
CRS013255	PRJCA000530	Lung	Yak	Lung	M
CRS013256	PRJCA000530	Liver	Yak	Liver	M
CRS013257	PRJCA000530	Spleen	Yak	Blood/Immune	M
CRS013258	PRJCA000530	Kidney	Yak	Kidney	M
CRS013259	PRJCA000530	Heart	Yak	Muscle/Heart	M
CRS013260	PRJCA000530	Lung	Yak	Lung	M
CRS013261	PRJCA000530	Liver	Yak	Liver	M
CRS013262	PRJCA000530	Spleen	Yak	Blood/Immune	M
CRS013263	PRJCA000530	Kidney	Yak	Kidney	M
CRS013264	PRJCA000530	Heart	Yak	Muscle/Heart	M
CRS013265	PRJCA000530	Lung	Yak	Lung	M
CRS013266	PRJCA000530	Liver	Yak	Liver	M
CRS013267	PRJCA000530	Spleen	Yak	Blood/Immune	M
CRS013268	PRJCA000530	Kidney	Yak	Kidney	M
CRS013269	PRJCA000530	Heart	Yak	Muscle/Heart	M
CRS013270	PRJCA000530	Parietal_lobe	Yak	CNS	M
CRS013271	PRJCA000530	Lung	Yak	Lung	M
CRS013272	PRJCA000530	Testis	Yak	Male_Reproductive	M
CRS013273	PRJCA000530	Heart	Yak	Muscle/Heart	M
CRS013274	PRJCA000530	Muscle	Yak	Muscle/Heart	M
CRS013275	PRJCA000530	Parietal_lobe	Yak	CNS	M
CRS013276	PRJCA000530	Lung	Yak	Lung	M
CRS013277	PRJCA000530	Testis	Yak	Male_Reproductive	M
CRS013278	PRJCA000530	Heart	Yak	Muscle/Heart	M
CRS013279	PRJCA000530	Muscle	Yak	Muscle/Heart	M
CRS013280	PRJCA000530	Frontal_cortex	Yak	CNS	M
CRS013281	PRJCA000530	Parietal_lobe	Yak	CNS	M
CRS013282	PRJCA000530	Lung	Yak	Lung	M
CRS013283	PRJCA000530	Heart	Yak	Muscle/Heart	M
CRS013284	PRJCA000530	Muscle	Yak	Muscle/Heart	M
CRS013285	PRJCA000530	Frontal_cortex	Yak	CNS	M
CRS013286	PRJCA000530	Lung	Yak	Lung	M
CRS013287	PRJCA000530	Liver	Yak	Liver	M
CRS013288	PRJCA000530	Spleen	Yak	Blood/Immune	M
CRS013289	PRJCA000530	Kidney	Yak	Kidney	M
CRS013290	PRJCA000530	Heart	Yak	Muscle/Heart	M
CRS013291	PRJCA000530	Lung	Yak	Lung	M
CRS013292	PRJCA000530	Liver	Yak	Liver	M
CRS013293	PRJCA000530	Spleen	Yak	Blood/Immune	M
CRS013294	PRJCA000530	Kidney	Yak	Kidney	M
CRS013295	PRJCA000530	Heart	Yak	Muscle/Heart	M
CRS013296	PRJCA000530	Lung	Yak	Lung	M
CRS013297	PRJCA000530	Liver	Yak	Liver	M
CRS013298	PRJCA000530	Spleen	Yak	Blood/Immune	M
CRS013299	PRJCA000530	Kidney	Yak	Kidney	M
CRS013300	PRJCA000530	Heart	Yak	Muscle/Heart	M
CRS013301	PRJCA000530	Parietal_lobe	Yak	CNS	M
CRS013302	PRJCA000530	Lung	Yak	Lung	M
CRS013303	PRJCA000530	Testis	Yak	Male_Reproductive	M
CRS013304	PRJCA000530	Muscle	Yak	Muscle/Heart	M
CRS013305	PRJCA000530	Parietal_lobe	Yak	CNS	M
CRS013306	PRJCA000530	Lung	Yak	Lung	M
CRS013307	PRJCA000530	Testis	Yak	Male_Reproductive	M
CRS013308	PRJCA000530	Heart	Yak	Muscle/Heart	M
CRS013309	PRJCA000530	Muscle	Yak	Muscle/Heart	M
CRS013310	PRJCA000530	Parietal_lobe	Yak	CNS	M
CRS013311	PRJCA000530	Lung	Yak	Lung	M
CRS013312	PRJCA000530	Testis	Yak	Male_Reproductive	M
CRS013313	PRJCA000530	Heart	Yak	Muscle/Heart	M
CRS013314	PRJCA000530	Muscle	Yak	Muscle/Heart	M
CRS013315	PRJCA000530	Frontal_cortex	Yak	CNS	M
DRS000859	PRJDA72405	Oocyte_granulosa_cell	Japanese Black	Female_Reproductive/Embryo	F
DRS001236	PRJDB2399	Embryo	Unknown	Female_Reproductive/Embryo	Unknown
DRS001301	PRJDA72405	Oocyte_granulosa_cell	Japanese Black	Female_Reproductive/Embryo	F
DRS001302	PRJDA72405	Oocyte_granulosa_cell	Japanese Black	Female_Reproductive/Embryo	F
DRS001303	PRJDA72405	Oocyte_granulosa_cell	Japanese Black	Female_Reproductive/Embryo	F
DRS001945	PRJDA72405	Oocyte_granulosa_cell	Japanese Black	Female_Reproductive/Embryo	F
DRS001946	PRJDA72405	Oocyte_granulosa_cell	Japanese Black	Female_Reproductive/Embryo	F
DRS001947	PRJDA72405	Oocyte_granulosa_cell	Japanese Black	Female_Reproductive/Embryo	F
DRS023574	PRJDB2869	Ovary	Japanese Black	Female_Reproductive/Embryo	F
DRS023575	PRJDB2869	Ovary	Japanese Black	Female_Reproductive/Embryo	F
DRS023576	PRJDB2869	Ovary	Japanese Black	Female_Reproductive/Embryo	F
DRS023577	PRJDB2869	Ovary	Japanese Black	Female_Reproductive/Embryo	F
DRS023578	PRJDB2869	Ovary	Japanese Black	Female_Reproductive/Embryo	F
DRS023579	PRJDB2869	Ovary	Japanese Black	Female_Reproductive/Embryo	F
DRS040760	PRJDB5470	Uterine_endometrium	Unknown	Female_Reproductive/Embryo	Unknown
DRS040761	PRJDB5470	Uterine_endometrium	Unknown	Female_Reproductive/Embryo	Unknown
DRS040762	PRJDB5470	Uterine_endometrium	Unknown	Female_Reproductive/Embryo	Unknown
ERS1090484	PRJEB13074	Liver	Unknown	Liver	M
ERS1090485	PRJEB13074	Liver	Unknown	Liver	M
ERS1090486	PRJEB13074	Liver	Unknown	Liver	M
ERS1090512	PRJEB13074	Liver	Unknown	Liver	M
ERS1119109	PRJEB13582	Muscle	Unknown	Muscle/Heart	M
ERS1119110	PRJEB13582	Muscle	Unknown	Muscle/Heart	M
ERS1119111	PRJEB13582	Muscle	Unknown	Muscle/Heart	M
ERS1119112	PRJEB13582	Muscle	Unknown	Muscle/Heart	M
ERS1119113	PRJEB13582	Muscle	Unknown	Muscle/Heart	M
ERS1119114	PRJEB13582	Muscle	Unknown	Muscle/Heart	M
ERS1119116	PRJEB13582	Muscle	Unknown	Muscle/Heart	M
ERS1222661	PRJEB14606	White_blood	Unknown	Blood/Immune	Unknown
ERS1222662	PRJEB14606	White_blood	Unknown	Blood/Immune	Unknown
ERS1222663	PRJEB14606	White_blood	Unknown	Blood/Immune	Unknown
ERS1222664	PRJEB14606	White_blood	Unknown	Blood/Immune	Unknown
ERS1222665	PRJEB14606	White_blood	Unknown	Blood/Immune	Unknown
ERS1222666	PRJEB14606	White_blood	Unknown	Blood/Immune	Unknown
ERS1222667	PRJEB14606	White_blood	Unknown	Blood/Immune	Unknown
ERS1306633	PRJEB13188	Intramuscular_fat	Nellore	Muscle/Heart	M
ERS1306634	PRJEB13188	Intramuscular_fat	Nellore	Muscle/Heart	M
ERS1306635	PRJEB13188	Intramuscular_fat	Nellore	Muscle/Heart	M
ERS1306636	PRJEB13188	Intramuscular_fat	Nellore	Muscle/Heart	M
ERS1306637	PRJEB13188	Intramuscular_fat	Nellore	Muscle/Heart	M
ERS1306638	PRJEB13188	Intramuscular_fat	Nellore	Muscle/Heart	M
ERS1306639	PRJEB13188	Intramuscular_fat	Nellore	Muscle/Heart	M
ERS1306640	PRJEB13188	Intramuscular_fat	Nellore	Muscle/Heart	M
ERS1306641	PRJEB13188	Intramuscular_fat	Nellore	Muscle/Heart	M
ERS1306642	PRJEB13188	Intramuscular_fat	Nellore	Muscle/Heart	M
ERS1306643	PRJEB13188	Intramuscular_fat	Nellore	Muscle/Heart	M
ERS1306644	PRJEB13188	Intramuscular_fat	Nellore	Muscle/Heart	M
ERS1306645	PRJEB13188	Intramuscular_fat	Nellore	Muscle/Heart	M
ERS1306646	PRJEB13188	Intramuscular_fat	Nellore	Muscle/Heart	M
ERS1306647	PRJEB13188	Intramuscular_fat	Nellore	Muscle/Heart	M
ERS1306648	PRJEB13188	Intramuscular_fat	Nellore	Muscle/Heart	M
ERS1306649	PRJEB13188	Intramuscular_fat	Nellore	Muscle/Heart	M
ERS1306650	PRJEB13188	Intramuscular_fat	Nellore	Muscle/Heart	M
ERS1306651	PRJEB13188	Intramuscular_fat	Nellore	Muscle/Heart	M
ERS1306652	PRJEB13188	Intramuscular_fat	Nellore	Muscle/Heart	M
ERS1306653	PRJEB13188	Intramuscular_fat	Nellore	Muscle/Heart	M
ERS1306654	PRJEB13188	Intramuscular_fat	Nellore	Muscle/Heart	M
ERS1306655	PRJEB13188	Intramuscular_fat	Nellore	Muscle/Heart	M
ERS1306656	PRJEB13188	Intramuscular_fat	Nellore	Muscle/Heart	M
ERS1306657	PRJEB13188	Intramuscular_fat	Nellore	Muscle/Heart	M
ERS1306658	PRJEB13188	Intramuscular_fat	Nellore	Muscle/Heart	M
ERS1306659	PRJEB13188	Intramuscular_fat	Nellore	Muscle/Heart	M
ERS1306660	PRJEB13188	Intramuscular_fat	Nellore	Muscle/Heart	M
ERS1306661	PRJEB13188	Intramuscular_fat	Nellore	Muscle/Heart	M
ERS1306662	PRJEB13188	Intramuscular_fat	Nellore	Muscle/Heart	M
ERS1306663	PRJEB13188	Intramuscular_fat	Nellore	Muscle/Heart	M
ERS1306664	PRJEB13188	Intramuscular_fat	Nellore	Muscle/Heart	M
ERS1306665	PRJEB13188	Intramuscular_fat	Nellore	Muscle/Heart	M
ERS1306666	PRJEB13188	Intramuscular_fat	Nellore	Muscle/Heart	M
ERS1306667	PRJEB13188	Intramuscular_fat	Nellore	Muscle/Heart	M
ERS1306668	PRJEB13188	Intramuscular_fat	Nellore	Muscle/Heart	M
ERS1306669	PRJEB13188	Intramuscular_fat	Nellore	Muscle/Heart	M
ERS1306670	PRJEB13188	Intramuscular_fat	Nellore	Muscle/Heart	M
ERS1306671	PRJEB13188	Intramuscular_fat	Nellore	Muscle/Heart	M
ERS1306672	PRJEB13188	Intramuscular_fat	Nellore	Muscle/Heart	M
ERS1306673	PRJEB13188	Intramuscular_fat	Nellore	Muscle/Heart	M
ERS1306674	PRJEB13188	Intramuscular_fat	Nellore	Muscle/Heart	M
ERS1306675	PRJEB13188	Intramuscular_fat	Nellore	Muscle/Heart	M
ERS1306676	PRJEB13188	Intramuscular_fat	Nellore	Muscle/Heart	M
ERS1306677	PRJEB13188	Intramuscular_fat	Nellore	Muscle/Heart	M
ERS1306678	PRJEB13188	Intramuscular_fat	Nellore	Muscle/Heart	M
ERS1306679	PRJEB13188	Intramuscular_fat	Nellore	Muscle/Heart	M
ERS1306680	PRJEB13188	Intramuscular_fat	Nellore	Muscle/Heart	M
ERS1306681	PRJEB13188	Intramuscular_fat	Nellore	Muscle/Heart	M
ERS1306682	PRJEB13188	Intramuscular_fat	Nellore	Muscle/Heart	M
ERS1306683	PRJEB13188	Intramuscular_fat	Nellore	Muscle/Heart	M
ERS1306684	PRJEB13188	Intramuscular_fat	Nellore	Muscle/Heart	M
ERS1306685	PRJEB13188	Intramuscular_fat	Nellore	Muscle/Heart	M
ERS1306686	PRJEB13188	Intramuscular_fat	Nellore	Muscle/Heart	M
ERS1306687	PRJEB13188	Intramuscular_fat	Nellore	Muscle/Heart	M
ERS1306688	PRJEB13188	Intramuscular_fat	Nellore	Muscle/Heart	M
ERS1306689	PRJEB13188	Intramuscular_fat	Nellore	Muscle/Heart	M
ERS1306690	PRJEB13188	Intramuscular_fat	Nellore	Muscle/Heart	M
ERS1306691	PRJEB13188	Intramuscular_fat	Nellore	Muscle/Heart	M
ERS1306692	PRJEB13188	Intramuscular_fat	Nellore	Muscle/Heart	M
ERS1306693	PRJEB13188	Intramuscular_fat	Nellore	Muscle/Heart	M
ERS1306694	PRJEB13188	Intramuscular_fat	Nellore	Muscle/Heart	M
ERS1306695	PRJEB13188	Intramuscular_fat	Nellore	Muscle/Heart	M
ERS1306696	PRJEB13188	Intramuscular_fat	Nellore	Muscle/Heart	M
ERS1306697	PRJEB13188	Intramuscular_fat	Nellore	Muscle/Heart	M
ERS1306698	PRJEB13188	Intramuscular_fat	Nellore	Muscle/Heart	M
ERS1306699	PRJEB13188	Intramuscular_fat	Nellore	Muscle/Heart	M
ERS1306700	PRJEB13188	Intramuscular_fat	Nellore	Muscle/Heart	M
ERS1306701	PRJEB13188	Intramuscular_fat	Nellore	Muscle/Heart	M
ERS1306702	PRJEB13188	Intramuscular_fat	Nellore	Muscle/Heart	M
ERS1306703	PRJEB13188	Intramuscular_fat	Nellore	Muscle/Heart	M
ERS1306704	PRJEB13188	Intramuscular_fat	Nellore	Muscle/Heart	M
ERS1306705	PRJEB13188	Intramuscular_fat	Nellore	Muscle/Heart	M
ERS1306706	PRJEB13188	Intramuscular_fat	Nellore	Muscle/Heart	M
ERS1306707	PRJEB13188	Intramuscular_fat	Nellore	Muscle/Heart	M
ERS1306708	PRJEB13188	Intramuscular_fat	Nellore	Muscle/Heart	M
ERS1306709	PRJEB13188	Intramuscular_fat	Nellore	Muscle/Heart	M
ERS1306710	PRJEB13188	Intramuscular_fat	Nellore	Muscle/Heart	M
ERS1306711	PRJEB13188	Intramuscular_fat	Nellore	Muscle/Heart	M
ERS1306712	PRJEB13188	Intramuscular_fat	Nellore	Muscle/Heart	M
ERS1306713	PRJEB13188	Intramuscular_fat	Nellore	Muscle/Heart	M
ERS1306714	PRJEB13188	Intramuscular_fat	Nellore	Muscle/Heart	M
ERS1306715	PRJEB13188	Intramuscular_fat	Nellore	Muscle/Heart	M
ERS1306716	PRJEB13188	Intramuscular_fat	Nellore	Muscle/Heart	M
ERS1306717	PRJEB13188	Intramuscular_fat	Nellore	Muscle/Heart	M
ERS1306718	PRJEB13188	Intramuscular_fat	Nellore	Muscle/Heart	M
ERS1306719	PRJEB13188	Intramuscular_fat	Nellore	Muscle/Heart	M
ERS1306720	PRJEB13188	Intramuscular_fat	Nellore	Muscle/Heart	M
ERS1306721	PRJEB13188	Intramuscular_fat	Nellore	Muscle/Heart	M
ERS1306722	PRJEB13188	Intramuscular_fat	Nellore	Muscle/Heart	M
ERS1306723	PRJEB13188	Intramuscular_fat	Nellore	Muscle/Heart	M
ERS1306724	PRJEB13188	Intramuscular_fat	Nellore	Muscle/Heart	M
ERS1306725	PRJEB13188	Intramuscular_fat	Nellore	Muscle/Heart	M
ERS1306726	PRJEB13188	Intramuscular_fat	Nellore	Muscle/Heart	M
ERS1306727	PRJEB13188	Intramuscular_fat	Nellore	Muscle/Heart	M
ERS1306728	PRJEB13188	Intramuscular_fat	Nellore	Muscle/Heart	M
ERS1306729	PRJEB13188	Intramuscular_fat	Nellore	Muscle/Heart	M
ERS1306730	PRJEB13188	Intramuscular_fat	Nellore	Muscle/Heart	M
ERS1306731	PRJEB13188	Intramuscular_fat	Nellore	Muscle/Heart	M
ERS1306732	PRJEB13188	Intramuscular_fat	Nellore	Muscle/Heart	M
ERS1306733	PRJEB13188	Intramuscular_fat	Nellore	Muscle/Heart	M
ERS1306734	PRJEB13188	Intramuscular_fat	Nellore	Muscle/Heart	M
ERS1306735	PRJEB13188	Intramuscular_fat	Nellore	Muscle/Heart	M
ERS1306736	PRJEB13188	Intramuscular_fat	Nellore	Muscle/Heart	M
ERS1306737	PRJEB13188	Intramuscular_fat	Nellore	Muscle/Heart	M
ERS1306738	PRJEB13188	Intramuscular_fat	Nellore	Muscle/Heart	M
ERS1306739	PRJEB13188	Intramuscular_fat	Nellore	Muscle/Heart	M
ERS1306740	PRJEB13188	Intramuscular_fat	Nellore	Muscle/Heart	M
ERS1306741	PRJEB13188	Intramuscular_fat	Nellore	Muscle/Heart	M
ERS1306742	PRJEB13188	Intramuscular_fat	Nellore	Muscle/Heart	M
ERS1306743	PRJEB13188	Intramuscular_fat	Nellore	Muscle/Heart	M
ERS1306744	PRJEB13188	Intramuscular_fat	Nellore	Muscle/Heart	M
ERS1306745	PRJEB13188	Intramuscular_fat	Nellore	Muscle/Heart	M
ERS1306746	PRJEB13188	Intramuscular_fat	Nellore	Muscle/Heart	M
ERS1306747	PRJEB13188	Intramuscular_fat	Nellore	Muscle/Heart	M
ERS1306748	PRJEB13188	Intramuscular_fat	Nellore	Muscle/Heart	M
ERS1306749	PRJEB13188	Intramuscular_fat	Nellore	Muscle/Heart	M
ERS1306750	PRJEB13188	Intramuscular_fat	Nellore	Muscle/Heart	M
ERS1306751	PRJEB13188	Intramuscular_fat	Nellore	Muscle/Heart	M
ERS1306752	PRJEB13188	Intramuscular_fat	Nellore	Muscle/Heart	M
ERS1306753	PRJEB13188	Intramuscular_fat	Nellore	Muscle/Heart	M
ERS1306754	PRJEB13188	Intramuscular_fat	Nellore	Muscle/Heart	M
ERS1306755	PRJEB13188	Intramuscular_fat	Nellore	Muscle/Heart	M
ERS1306756	PRJEB13188	Intramuscular_fat	Nellore	Muscle/Heart	M
ERS1306757	PRJEB13188	Intramuscular_fat	Nellore	Muscle/Heart	M
ERS1306758	PRJEB13188	Intramuscular_fat	Nellore	Muscle/Heart	M
ERS1306759	PRJEB13188	Intramuscular_fat	Nellore	Muscle/Heart	M
ERS1306760	PRJEB13188	Intramuscular_fat	Nellore	Muscle/Heart	M
ERS1306761	PRJEB13188	Intramuscular_fat	Nellore	Muscle/Heart	M
ERS1306762	PRJEB13188	Intramuscular_fat	Nellore	Muscle/Heart	M
ERS1306763	PRJEB13188	Intramuscular_fat	Nellore	Muscle/Heart	M
ERS1306764	PRJEB13188	Intramuscular_fat	Nellore	Muscle/Heart	M
ERS1306765	PRJEB13188	Intramuscular_fat	Nellore	Muscle/Heart	M
ERS1306766	PRJEB13188	Intramuscular_fat	Nellore	Muscle/Heart	M
ERS1306767	PRJEB13188	Intramuscular_fat	Nellore	Muscle/Heart	M
ERS1306768	PRJEB13188	Intramuscular_fat	Nellore	Muscle/Heart	M
ERS1306769	PRJEB13188	Intramuscular_fat	Nellore	Muscle/Heart	M
ERS1306770	PRJEB13188	Intramuscular_fat	Nellore	Muscle/Heart	M
ERS1306771	PRJEB13188	Intramuscular_fat	Nellore	Muscle/Heart	M
ERS1306772	PRJEB13188	Intramuscular_fat	Nellore	Muscle/Heart	M
ERS1306773	PRJEB13188	Intramuscular_fat	Nellore	Muscle/Heart	M
ERS1306774	PRJEB13188	Intramuscular_fat	Nellore	Muscle/Heart	M
ERS1306775	PRJEB13188	Intramuscular_fat	Nellore	Muscle/Heart	M
ERS1306776	PRJEB13188	Intramuscular_fat	Nellore	Muscle/Heart	M
ERS1306777	PRJEB13188	Intramuscular_fat	Nellore	Muscle/Heart	M
ERS1306778	PRJEB13188	Intramuscular_fat	Nellore	Muscle/Heart	M
ERS1306779	PRJEB13188	Intramuscular_fat	Nellore	Muscle/Heart	M
ERS1306780	PRJEB13188	Intramuscular_fat	Nellore	Muscle/Heart	M
ERS1306781	PRJEB13188	Intramuscular_fat	Nellore	Muscle/Heart	M
ERS1306782	PRJEB13188	Intramuscular_fat	Nellore	Muscle/Heart	M
ERS1306783	PRJEB13188	Intramuscular_fat	Nellore	Muscle/Heart	M
ERS1306784	PRJEB13188	Intramuscular_fat	Nellore	Muscle/Heart	M
ERS1306785	PRJEB13188	Intramuscular_fat	Nellore	Muscle/Heart	M
ERS1306786	PRJEB13188	Intramuscular_fat	Nellore	Muscle/Heart	M
ERS1306787	PRJEB13188	Intramuscular_fat	Nellore	Muscle/Heart	M
ERS1306788	PRJEB13188	Intramuscular_fat	Nellore	Muscle/Heart	M
ERS1306789	PRJEB13188	Intramuscular_fat	Nellore	Muscle/Heart	M
ERS1306790	PRJEB13188	Intramuscular_fat	Nellore	Muscle/Heart	M
ERS1306791	PRJEB13188	Intramuscular_fat	Nellore	Muscle/Heart	M
ERS1306792	PRJEB13188	Intramuscular_fat	Nellore	Muscle/Heart	M
ERS1306793	PRJEB13188	Intramuscular_fat	Nellore	Muscle/Heart	M
ERS1306795	PRJEB13188	Intramuscular_fat	Nellore	Muscle/Heart	M
ERS1306796	PRJEB13188	Intramuscular_fat	Nellore	Muscle/Heart	M
ERS1342435	PRJEB15314	Muscle	Nellore	Muscle/Heart	M
ERS1342436	PRJEB15314	Muscle	Nellore	Muscle/Heart	M
ERS1342437	PRJEB15314	Muscle	Nellore	Muscle/Heart	M
ERS1342438	PRJEB15314	Muscle	Nellore	Muscle/Heart	M
ERS1342439	PRJEB15314	Muscle	Nellore	Muscle/Heart	M
ERS1342440	PRJEB15314	Muscle	Nellore	Muscle/Heart	M
ERS1342441	PRJEB15314	Muscle	Nellore	Muscle/Heart	M
ERS1342442	PRJEB15314	Muscle	Nellore	Muscle/Heart	M
ERS1342443	PRJEB15314	Muscle	Nellore	Muscle/Heart	M
ERS1342444	PRJEB15314	Muscle	Nellore	Muscle/Heart	M
ERS1342445	PRJEB15314	Muscle	Nellore	Muscle/Heart	M
ERS1342446	PRJEB15314	Muscle	Nellore	Muscle/Heart	M
ERS1342447	PRJEB15314	Muscle	Nellore	Muscle/Heart	M
ERS1342448	PRJEB15314	Muscle	Nellore	Muscle/Heart	M
ERS1342449	PRJEB15314	Muscle	Nellore	Muscle/Heart	M
ERS1342450	PRJEB15314	Muscle	Nellore	Muscle/Heart	M
ERS1342451	PRJEB15314	Muscle	Nellore	Muscle/Heart	M
ERS1342452	PRJEB15314	Muscle	Nellore	Muscle/Heart	M
ERS1342453	PRJEB15314	Muscle	Nellore	Muscle/Heart	M
ERS1342454	PRJEB15314	Muscle	Nellore	Muscle/Heart	M
ERS1793512	PRJEB21332	Skin	Unknown	Other	Unknown
ERS1793513	PRJEB21332	Skin	Unknown	Other	Unknown
ERS1793514	PRJEB21332	Skin	Unknown	Other	Unknown
ERS1793515	PRJEB21332	Skin	Unknown	Other	Unknown
ERS1793516	PRJEB21332	Skin	Unknown	Other	Unknown
ERS1793517	PRJEB21332	Skin	Unknown	Other	Unknown
ERS1793518	PRJEB21332	Skin	Unknown	Other	Unknown
ERS1793519	PRJEB21332	Skin	Unknown	Other	Unknown
ERS1795988	PRJEB21455	Blood	Unknown	Blood/Immune	F
ERS1795989	PRJEB21455	Blood	Unknown	Blood/Immune	F
ERS1795990	PRJEB21455	Blood	Unknown	Blood/Immune	F
ERS1795991	PRJEB21455	Blood	Unknown	Blood/Immune	F
ERS1795992	PRJEB21455	Blood	Unknown	Blood/Immune	F
ERS1795993	PRJEB21455	Blood	Unknown	Blood/Immune	F
ERS1795994	PRJEB21455	Blood	Unknown	Blood/Immune	F
ERS1795995	PRJEB21455	Blood	Unknown	Blood/Immune	F
ERS1795996	PRJEB21455	Blood	Unknown	Blood/Immune	F
ERS1795997	PRJEB21455	Blood	Unknown	Blood/Immune	F
ERS1795998	PRJEB21455	Blood	Unknown	Blood/Immune	F
ERS1795999	PRJEB21455	Blood	Unknown	Blood/Immune	F
ERS1796000	PRJEB21455	Blood	Unknown	Blood/Immune	F
ERS1796001	PRJEB21455	Blood	Unknown	Blood/Immune	F
ERS1796002	PRJEB21455	Blood	Unknown	Blood/Immune	F
ERS1796003	PRJEB21455	Blood	Unknown	Blood/Immune	F
ERS1796004	PRJEB21455	Blood	Unknown	Blood/Immune	F
ERS1796005	PRJEB21455	Blood	Unknown	Blood/Immune	F
ERS1796006	PRJEB21455	Blood	Unknown	Blood/Immune	F
ERS1796007	PRJEB21455	Blood	Unknown	Blood/Immune	F
ERS1796008	PRJEB21455	Blood	Unknown	Blood/Immune	F
ERS1796009	PRJEB21455	Blood	Unknown	Blood/Immune	F
ERS1796010	PRJEB21455	Blood	Unknown	Blood/Immune	F
ERS1796011	PRJEB21455	Blood	Unknown	Blood/Immune	F
ERS1796012	PRJEB21455	Blood	Unknown	Blood/Immune	F
ERS1796013	PRJEB21455	Blood	Unknown	Blood/Immune	F
ERS1796014	PRJEB21455	Blood	Unknown	Blood/Immune	F
ERS1796015	PRJEB21455	Blood	Unknown	Blood/Immune	F
ERS1796016	PRJEB21455	Blood	Unknown	Blood/Immune	F
ERS1796017	PRJEB21455	Blood	Unknown	Blood/Immune	F
ERS1883004	PRJEB22247	Blood	Limousin x Charolais	Blood/Immune	Unknown
ERS1883005	PRJEB22247	Blood	Limousin x Charolais	Blood/Immune	Unknown
ERS1883006	PRJEB22247	Blood	Limousin x Charolais	Blood/Immune	Unknown
ERS1883007	PRJEB22247	Blood	Limousin x Charolais	Blood/Immune	Unknown
ERS1883008	PRJEB22247	Blood	Limousin x Charolais	Blood/Immune	Unknown
ERS1883009	PRJEB22247	Blood	Limousin x Charolais	Blood/Immune	Unknown
ERS1883010	PRJEB22247	Blood	Limousin x Charolais	Blood/Immune	Unknown
ERS1883011	PRJEB22247	Blood	Limousin x Charolais	Blood/Immune	Unknown
ERS1883012	PRJEB22247	Blood	Limousin x Charolais	Blood/Immune	Unknown
ERS1883013	PRJEB22247	Blood	Limousin x Charolais	Blood/Immune	Unknown
ERS1883014	PRJEB22247	Blood	Limousin x Charolais	Blood/Immune	Unknown
ERS1883015	PRJEB22247	Blood	Limousin x Charolais	Blood/Immune	Unknown
ERS1883016	PRJEB22247	Blood	Limousin x Charolais	Blood/Immune	Unknown
ERS1883017	PRJEB22247	Blood	Limousin x Charolais	Blood/Immune	Unknown
ERS1883018	PRJEB22247	Blood	Limousin x Charolais	Blood/Immune	Unknown
ERS1883019	PRJEB22247	Blood	Limousin x Charolais	Blood/Immune	Unknown
ERS1883020	PRJEB22247	Blood	Limousin x Charolais	Blood/Immune	Unknown
ERS1883021	PRJEB22247	Blood	Limousin x Charolais	Blood/Immune	Unknown
ERS1883022	PRJEB22247	Blood	Limousin x Charolais	Blood/Immune	Unknown
ERS1883023	PRJEB22247	Blood	Limousin x Charolais	Blood/Immune	Unknown
ERS1883024	PRJEB22247	Blood	Limousin x Charolais	Blood/Immune	Unknown
ERS1883025	PRJEB22247	Blood	Limousin x Charolais	Blood/Immune	Unknown
ERS1883026	PRJEB22247	Blood	Limousin x Charolais	Blood/Immune	Unknown
ERS1883027	PRJEB22247	Blood	Limousin x Charolais	Blood/Immune	Unknown
ERS1883028	PRJEB22247	Blood	Limousin x Charolais	Blood/Immune	Unknown
ERS1883029	PRJEB22247	Blood	Limousin x Charolais	Blood/Immune	Unknown
ERS1883030	PRJEB22247	Blood	Limousin x Charolais	Blood/Immune	Unknown
ERS1883031	PRJEB22247	Blood	Limousin x Charolais	Blood/Immune	Unknown
ERS1883032	PRJEB22247	Blood	Limousin x Charolais	Blood/Immune	Unknown
ERS1883033	PRJEB22247	Blood	Limousin x Charolais	Blood/Immune	Unknown
ERS1883034	PRJEB22247	Blood	Limousin x Charolais	Blood/Immune	Unknown
ERS1883035	PRJEB22247	Blood	Limousin x Charolais	Blood/Immune	Unknown
ERS1883037	PRJEB22247	Blood	Limousin x Charolais	Blood/Immune	Unknown
ERS1883038	PRJEB22247	Blood	Limousin x Charolais	Blood/Immune	Unknown
ERS1883039	PRJEB22247	Blood	Limousin x Charolais	Blood/Immune	Unknown
ERS1883040	PRJEB22247	Blood	Limousin x Charolais	Blood/Immune	Unknown
ERS1883041	PRJEB22247	Blood	Limousin x Charolais	Blood/Immune	Unknown
ERS1883042	PRJEB22247	Blood	Limousin x Charolais	Blood/Immune	Unknown
ERS1883043	PRJEB22247	Blood	Limousin x Charolais	Blood/Immune	Unknown
ERS1883044	PRJEB22247	Blood	Limousin x Charolais	Blood/Immune	Unknown
ERS1883045	PRJEB22247	Blood	Limousin x Charolais	Blood/Immune	Unknown
ERS1883046	PRJEB22247	Blood	Limousin x Charolais	Blood/Immune	Unknown
ERS1883047	PRJEB22247	Blood	Limousin x Charolais	Blood/Immune	Unknown
ERS1883048	PRJEB22247	Blood	Limousin x Charolais	Blood/Immune	Unknown
ERS1883049	PRJEB22247	Blood	Limousin x Charolais	Blood/Immune	Unknown
ERS1883050	PRJEB22247	Blood	Limousin x Charolais	Blood/Immune	Unknown
ERS1883051	PRJEB22247	Blood	Limousin x Charolais	Blood/Immune	Unknown
ERS1883052	PRJEB22247	Blood	Limousin x Charolais	Blood/Immune	Unknown
ERS1883053	PRJEB22247	Blood	Limousin x Charolais	Blood/Immune	Unknown
ERS1883054	PRJEB22247	Blood	Limousin x Charolais	Blood/Immune	Unknown
ERS1883055	PRJEB22247	Blood	Limousin x Charolais	Blood/Immune	Unknown
ERS1883056	PRJEB22247	Blood	Limousin x Charolais	Blood/Immune	Unknown
ERS1883057	PRJEB22247	Blood	Limousin x Charolais	Blood/Immune	Unknown
ERS1883058	PRJEB22247	Blood	Limousin x Charolais	Blood/Immune	Unknown
ERS1883059	PRJEB22247	Blood	Limousin x Charolais	Blood/Immune	Unknown
ERS1883060	PRJEB22247	Blood	Limousin x Charolais	Blood/Immune	Unknown
ERS1883061	PRJEB22247	Blood	Limousin x Charolais	Blood/Immune	Unknown
ERS1883062	PRJEB22247	Blood	Limousin x Charolais	Blood/Immune	Unknown
ERS1883063	PRJEB22247	Blood	Limousin x Charolais	Blood/Immune	Unknown
ERS1883064	PRJEB22247	Blood	Limousin x Charolais	Blood/Immune	Unknown
ERS1883065	PRJEB22247	Blood	Limousin x Charolais	Blood/Immune	Unknown
ERS1883066	PRJEB22247	Blood	Limousin x Charolais	Blood/Immune	Unknown
ERS1883067	PRJEB22247	Blood	Limousin x Charolais	Blood/Immune	Unknown
ERS2086199	PRJEB24380	Jejunum	Holstein	Alimentary_canal	M
ERS2086205	PRJEB24380	Jejunum	Holstein	Alimentary_canal	M
ERS2086206	PRJEB24380	Jejunum	Holstein	Alimentary_canal	M
ERS2086207	PRJEB24380	Jejunum	Holstein	Alimentary_canal	M
ERS2086208	PRJEB24380	Jejunum	Holstein	Alimentary_canal	M
ERS2086209	PRJEB24380	Jejunum	Holstein	Alimentary_canal	M
ERS2086210	PRJEB24380	Jejunum	Holstein	Alimentary_canal	M
ERS2086211	PRJEB24380	Jejunum	Holstein	Alimentary_canal	M
ERS2086212	PRJEB24380	Jejunum	Holstein	Alimentary_canal	M
ERS2086213	PRJEB24380	Jejunum	Holstein	Alimentary_canal	M
ERS2086214	PRJEB24380	Jejunum	Holstein	Alimentary_canal	M
ERS2086215	PRJEB24380	Jejunum	Holstein	Alimentary_canal	M
ERS212672	PRJEB1419	Muscle	Limousin	Muscle/Heart	M
ERS212673	PRJEB1419	Muscle	Limousin	Muscle/Heart	M
ERS212674	PRJEB1419	Muscle	Limousin	Muscle/Heart	M
ERS2199453	PRJEB23469	Macrophage	Unknown	Blood/Immune	Unknown
ERS2199454	PRJEB23469	Macrophage	Unknown	Blood/Immune	Unknown
ERS2199455	PRJEB23469	Macrophage	Unknown	Blood/Immune	Unknown
ERS2199456	PRJEB23469	Macrophage	Unknown	Blood/Immune	Unknown
ERS2199457	PRJEB23469	Macrophage	Unknown	Blood/Immune	Unknown
ERS2199458	PRJEB23469	Macrophage	Unknown	Blood/Immune	Unknown
ERS2199459	PRJEB23469	Macrophage	Unknown	Blood/Immune	Unknown
ERS2199460	PRJEB23469	Macrophage	Unknown	Blood/Immune	Unknown
ERS2199461	PRJEB23469	Macrophage	Unknown	Blood/Immune	Unknown
ERS2199462	PRJEB23469	Macrophage	Unknown	Blood/Immune	Unknown
ERS2199463	PRJEB23469	Macrophage	Unknown	Blood/Immune	Unknown
ERS2199464	PRJEB23469	Macrophage	Unknown	Blood/Immune	Unknown
ERS2199465	PRJEB23469	Macrophage	Unknown	Blood/Immune	Unknown
ERS2199466	PRJEB23469	Macrophage	Unknown	Blood/Immune	Unknown
ERS2199467	PRJEB23469	Macrophage	Unknown	Blood/Immune	Unknown
ERS2199469	PRJEB23469	Macrophage	Unknown	Blood/Immune	Unknown
ERS2199470	PRJEB23469	Macrophage	Unknown	Blood/Immune	Unknown
ERS2199471	PRJEB23469	Macrophage	Unknown	Blood/Immune	Unknown
ERS2199472	PRJEB23469	Macrophage	Unknown	Blood/Immune	Unknown
ERS2199473	PRJEB23469	Macrophage	Unknown	Blood/Immune	Unknown
ERS2199474	PRJEB23469	Macrophage	Unknown	Blood/Immune	Unknown
ERS2199475	PRJEB23469	Macrophage	Unknown	Blood/Immune	Unknown
ERS2199476	PRJEB23469	Macrophage	Unknown	Blood/Immune	Unknown
ERS2199477	PRJEB23469	Macrophage	Unknown	Blood/Immune	Unknown
ERS2199478	PRJEB23469	Macrophage	Unknown	Blood/Immune	Unknown
ERS2199479	PRJEB23469	Macrophage	Unknown	Blood/Immune	Unknown
ERS2199480	PRJEB23469	Macrophage	Unknown	Blood/Immune	Unknown
ERS2199481	PRJEB23469	Macrophage	Unknown	Blood/Immune	Unknown
ERS2199482	PRJEB23469	Macrophage	Unknown	Blood/Immune	Unknown
ERS2199483	PRJEB23469	Macrophage	Unknown	Blood/Immune	Unknown
ERS2199484	PRJEB23469	Macrophage	Unknown	Blood/Immune	Unknown
ERS2199485	PRJEB23469	Macrophage	Unknown	Blood/Immune	Unknown
ERS2199486	PRJEB23469	Macrophage	Unknown	Blood/Immune	Unknown
ERS2199487	PRJEB23469	Macrophage	Unknown	Blood/Immune	Unknown
ERS2199488	PRJEB23469	Macrophage	Unknown	Blood/Immune	Unknown
ERS2199489	PRJEB23469	Macrophage	Unknown	Blood/Immune	Unknown
ERS2199490	PRJEB23469	Macrophage	Unknown	Blood/Immune	Unknown
ERS2199491	PRJEB23469	Macrophage	Unknown	Blood/Immune	Unknown
ERS2199492	PRJEB23469	Macrophage	Unknown	Blood/Immune	Unknown
ERS2199493	PRJEB23469	Macrophage	Unknown	Blood/Immune	Unknown
ERS2199494	PRJEB23469	Macrophage	Unknown	Blood/Immune	Unknown
ERS2199495	PRJEB23469	Macrophage	Unknown	Blood/Immune	Unknown
ERS2199497	PRJEB23469	Macrophage	Unknown	Blood/Immune	Unknown
ERS2199498	PRJEB23469	Macrophage	Unknown	Blood/Immune	Unknown
ERS2199499	PRJEB23469	Macrophage	Unknown	Blood/Immune	Unknown
ERS2199500	PRJEB23469	Macrophage	Unknown	Blood/Immune	Unknown
ERS2199501	PRJEB23469	Macrophage	Unknown	Blood/Immune	Unknown
ERS2199502	PRJEB23469	Macrophage	Unknown	Blood/Immune	Unknown
ERS2199503	PRJEB23469	Macrophage	Unknown	Blood/Immune	Unknown
ERS2199504	PRJEB23469	Macrophage	Unknown	Blood/Immune	Unknown
ERS2199505	PRJEB23469	Macrophage	Unknown	Blood/Immune	Unknown
ERS2199506	PRJEB23469	Macrophage	Unknown	Blood/Immune	Unknown
ERS2199507	PRJEB23469	Macrophage	Unknown	Blood/Immune	Unknown
ERS2199508	PRJEB23469	Macrophage	Unknown	Blood/Immune	Unknown
ERS2199509	PRJEB23469	Macrophage	Unknown	Blood/Immune	Unknown
ERS2199510	PRJEB23469	Macrophage	Unknown	Blood/Immune	Unknown
ERS2199511	PRJEB23469	Macrophage	Unknown	Blood/Immune	Unknown
ERS2199512	PRJEB23469	Macrophage	Unknown	Blood/Immune	Unknown
ERS2199513	PRJEB23469	Macrophage	Unknown	Blood/Immune	Unknown
ERS2199514	PRJEB23469	Macrophage	Unknown	Blood/Immune	Unknown
ERS2199515	PRJEB23469	Macrophage	Unknown	Blood/Immune	Unknown
ERS2199516	PRJEB23469	Macrophage	Unknown	Blood/Immune	Unknown
ERS2199517	PRJEB23469	Macrophage	Unknown	Blood/Immune	Unknown
ERS2199518	PRJEB23469	Macrophage	Unknown	Blood/Immune	Unknown
ERS2199519	PRJEB23469	Macrophage	Unknown	Blood/Immune	Unknown
ERS2199520	PRJEB23469	Macrophage	Unknown	Blood/Immune	Unknown
ERS2199521	PRJEB23469	Macrophage	Unknown	Blood/Immune	Unknown
ERS2199522	PRJEB23469	Macrophage	Unknown	Blood/Immune	Unknown
ERS2199523	PRJEB23469	Macrophage	Unknown	Blood/Immune	Unknown
ERS2199524	PRJEB23469	Macrophage	Unknown	Blood/Immune	Unknown
ERS2199525	PRJEB23469	Macrophage	Unknown	Blood/Immune	Unknown
ERS2199526	PRJEB23469	Macrophage	Unknown	Blood/Immune	Unknown
ERS2199527	PRJEB23469	Macrophage	Unknown	Blood/Immune	Unknown
ERS2199528	PRJEB23469	Macrophage	Unknown	Blood/Immune	Unknown
ERS2199530	PRJEB23469	Macrophage	Unknown	Blood/Immune	Unknown
ERS2199531	PRJEB23469	Macrophage	Unknown	Blood/Immune	Unknown
ERS2199532	PRJEB23469	Macrophage	Unknown	Blood/Immune	Unknown
ERS2199533	PRJEB23469	Macrophage	Unknown	Blood/Immune	Unknown
ERS2199534	PRJEB23469	Macrophage	Unknown	Blood/Immune	Unknown
ERS2199535	PRJEB23469	Macrophage	Unknown	Blood/Immune	Unknown
ERS2199536	PRJEB23469	Macrophage	Unknown	Blood/Immune	Unknown
ERS2199537	PRJEB23469	Macrophage	Unknown	Blood/Immune	Unknown
ERS2199538	PRJEB23469	Macrophage	Unknown	Blood/Immune	Unknown
ERS2199539	PRJEB23469	Macrophage	Unknown	Blood/Immune	Unknown
ERS2199540	PRJEB23469	Macrophage	Unknown	Blood/Immune	Unknown
ERS2199541	PRJEB23469	Macrophage	Unknown	Blood/Immune	Unknown
ERS2199542	PRJEB23469	Macrophage	Unknown	Blood/Immune	Unknown
ERS2199543	PRJEB23469	Macrophage	Unknown	Blood/Immune	Unknown
ERS2199544	PRJEB23469	Macrophage	Unknown	Blood/Immune	Unknown
ERS2199545	PRJEB23469	Macrophage	Unknown	Blood/Immune	Unknown
ERS2199546	PRJEB23469	Macrophage	Unknown	Blood/Immune	Unknown
ERS2199547	PRJEB23469	Macrophage	Unknown	Blood/Immune	Unknown
ERS2199548	PRJEB23469	Macrophage	Unknown	Blood/Immune	Unknown
ERS2199549	PRJEB23469	Macrophage	Unknown	Blood/Immune	Unknown
ERS2199550	PRJEB23469	Macrophage	Unknown	Blood/Immune	Unknown
ERS2199551	PRJEB23469	Macrophage	Unknown	Blood/Immune	Unknown
ERS2199552	PRJEB23469	Macrophage	Unknown	Blood/Immune	Unknown
ERS2199553	PRJEB23469	Macrophage	Unknown	Blood/Immune	Unknown
ERS2199555	PRJEB23469	Macrophage	Unknown	Blood/Immune	Unknown
ERS2199556	PRJEB23469	Macrophage	Unknown	Blood/Immune	Unknown
ERS2199557	PRJEB23469	Macrophage	Unknown	Blood/Immune	Unknown
ERS2199558	PRJEB23469	Macrophage	Unknown	Blood/Immune	Unknown
ERS2199559	PRJEB23469	Macrophage	Unknown	Blood/Immune	Unknown
ERS2199560	PRJEB23469	Macrophage	Unknown	Blood/Immune	Unknown
ERS2199561	PRJEB23469	Macrophage	Unknown	Blood/Immune	Unknown
ERS2199562	PRJEB23469	Macrophage	Unknown	Blood/Immune	Unknown
ERS2199563	PRJEB23469	Macrophage	Unknown	Blood/Immune	Unknown
ERS2199564	PRJEB23469	Macrophage	Unknown	Blood/Immune	Unknown
ERS2199565	PRJEB23469	Macrophage	Unknown	Blood/Immune	Unknown
ERS2199566	PRJEB23469	Macrophage	Unknown	Blood/Immune	Unknown
ERS2199567	PRJEB23469	Macrophage	Unknown	Blood/Immune	Unknown
ERS2199569	PRJEB23469	Macrophage	Unknown	Blood/Immune	Unknown
ERS2199570	PRJEB23469	Macrophage	Unknown	Blood/Immune	Unknown
ERS2199571	PRJEB23469	Macrophage	Unknown	Blood/Immune	Unknown
ERS2199572	PRJEB23469	Macrophage	Unknown	Blood/Immune	Unknown
ERS2199573	PRJEB23469	Macrophage	Unknown	Blood/Immune	Unknown
ERS2199574	PRJEB23469	Macrophage	Unknown	Blood/Immune	Unknown
ERS2199575	PRJEB23469	Macrophage	Unknown	Blood/Immune	Unknown
ERS2199576	PRJEB23469	Macrophage	Unknown	Blood/Immune	Unknown
ERS2199577	PRJEB23469	Macrophage	Unknown	Blood/Immune	Unknown
ERS2199578	PRJEB23469	Macrophage	Unknown	Blood/Immune	Unknown
ERS2199579	PRJEB23469	Macrophage	Unknown	Blood/Immune	Unknown
ERS2325440	PRJEB25741	Rectum	Unknown	Alimentary_canal	Unknown
ERS2325441	PRJEB25741	Rectum	Unknown	Alimentary_canal	Unknown
ERS2325442	PRJEB25741	Rectum	Unknown	Alimentary_canal	Unknown
ERS2325443	PRJEB25741	Rectum	Unknown	Alimentary_canal	Unknown
ERS2325444	PRJEB25741	Rectum	Unknown	Alimentary_canal	Unknown
ERS2325445	PRJEB25741	Rectum	Unknown	Alimentary_canal	Unknown
ERS2325446	PRJEB25741	Rectum	Unknown	Alimentary_canal	Unknown
ERS2325447	PRJEB25741	Rectum	Unknown	Alimentary_canal	Unknown
ERS2325448	PRJEB25741	Rectum	Unknown	Alimentary_canal	Unknown
ERS2325449	PRJEB25741	Rectum	Unknown	Alimentary_canal	Unknown
ERS2496062	PRJEB25677	Adrenal	Holstein	Other	F
ERS2496063	PRJEB25677	Muscle	Holstein	Muscle/Heart	F
ERS2496064	PRJEB25677	Leukocyte	Holstein	Blood/Immune	F
ERS2496065	PRJEB25677	Lung	Holstein	Lung	F
ERS2496066	PRJEB25677	Thyroid	Holstein	Other	F
ERS2496067	PRJEB25677	Thymus	Holstein	Blood/Immune	F
ERS2496068	PRJEB25677	Tongue	Holstein	Other	F
ERS2496069	PRJEB25677	Mammary_L	Holstein	Mammary	F
ERS2496070	PRJEB25677	Heart	Holstein	Muscle/Heart	F
ERS2496071	PRJEB25677	Ovary	Holstein	Female_Reproductive/Embryo	F
ERS2496072	PRJEB25677	Brain	Holstein	CNS	F
ERS2496073	PRJEB25677	Skin	Holstein	Other	F
ERS2496074	PRJEB25677	Cerebellum	Holstein	CNS	F
ERS2496075	PRJEB25677	Kidney	Holstein	Kidney	F
ERS2496076	PRJEB25677	Liver	Holstein	Liver	F
ERS2496077	PRJEB25677	Lymph_node	Holstein	Blood/Immune	F
ERS2496078	PRJEB25677	Skin	Holstein	Other	F
ERS2496079	PRJEB25677	Spleen	Holstein	Blood/Immune	F
ERS2609828	PRJEB27764	Blood	Holstein	Blood/Immune	M
ERS2609829	PRJEB27764	Blood	Holstein	Blood/Immune	M
ERS2609832	PRJEB27764	Blood	Holstein	Blood/Immune	M
ERS2609833	PRJEB27764	Blood	Holstein	Blood/Immune	M
ERS2609834	PRJEB27764	Blood	Holstein	Blood/Immune	M
ERS2609835	PRJEB27764	Blood	Holstein	Blood/Immune	M
ERS2609837	PRJEB27764	Blood	Holstein	Blood/Immune	M
ERS2609838	PRJEB27764	Blood	Holstein	Blood/Immune	M
ERS2609839	PRJEB27764	Blood	Holstein	Blood/Immune	M
ERS2609843	PRJEB27764	Blood	Holstein	Blood/Immune	M
ERS2609844	PRJEB27764	Blood	Holstein	Blood/Immune	M
ERS2609845	PRJEB27764	Blood	Holstein	Blood/Immune	M
ERS2609847	PRJEB27764	Blood	Holstein	Blood/Immune	M
ERS2609848	PRJEB27764	Blood	Holstein	Blood/Immune	M
ERS2609849	PRJEB27764	Blood	Holstein	Blood/Immune	M
ERS2609850	PRJEB27764	Blood	Holstein	Blood/Immune	M
ERS2609852	PRJEB27764	Blood	Holstein	Blood/Immune	M
ERS2609853	PRJEB27764	Blood	Holstein	Blood/Immune	M
ERS2609854	PRJEB27764	Blood	Holstein	Blood/Immune	M
ERS2609857	PRJEB27764	Blood	Holstein	Blood/Immune	M
ERS2609858	PRJEB27764	Blood	Holstein	Blood/Immune	M
ERS2609859	PRJEB27764	Blood	Holstein	Blood/Immune	M
ERS2609863	PRJEB27764	Blood	Holstein	Blood/Immune	M
ERS2609864	PRJEB27764	Blood	Holstein	Blood/Immune	M
ERS2609865	PRJEB27764	Blood	Holstein	Blood/Immune	M
ERS2609866	PRJEB27764	Blood	Holstein	Blood/Immune	M
ERS2609867	PRJEB27764	Blood	Holstein	Blood/Immune	M
ERS2609868	PRJEB27764	Blood	Holstein	Blood/Immune	M
ERS2609869	PRJEB27764	Blood	Holstein	Blood/Immune	M
ERS2609870	PRJEB27764	Blood	Holstein	Blood/Immune	M
ERS2609871	PRJEB27764	Blood	Holstein	Blood/Immune	M
ERS2609872	PRJEB27764	Blood	Holstein	Blood/Immune	M
ERS2609873	PRJEB27764	Blood	Holstein	Blood/Immune	M
ERS2609874	PRJEB27764	Blood	Holstein	Blood/Immune	M
ERS2639473	PRJEB28074	Blood	North-Eurasian cattle	Blood/Immune	F
ERS2639474	PRJEB28074	Blood	North-Eurasian cattle	Blood/Immune	F
ERS2639475	PRJEB28074	Blood	North-Eurasian cattle	Blood/Immune	F
ERS2639476	PRJEB28074	Blood	North-Eurasian cattle	Blood/Immune	F
ERS2639477	PRJEB28074	Blood	North-Eurasian cattle	Blood/Immune	F
ERS2639478	PRJEB28074	Blood	North-Eurasian cattle	Blood/Immune	F
ERS2639479	PRJEB28074	Blood	North-Eurasian cattle	Blood/Immune	F
ERS2639480	PRJEB28074	Blood	North-Eurasian cattle	Blood/Immune	F
ERS2639481	PRJEB28074	Blood	North-Eurasian cattle	Blood/Immune	F
ERS2671133	PRJEB28324	Blood	Unknown	Blood/Immune	Unknown
ERS2671134	PRJEB28324	Blood	Unknown	Blood/Immune	Unknown
ERS2671135	PRJEB28324	Blood	Unknown	Blood/Immune	Unknown
ERS2671136	PRJEB28324	Blood	Unknown	Blood/Immune	Unknown
ERS2671137	PRJEB28324	Blood	Unknown	Blood/Immune	Unknown
ERS2671138	PRJEB28324	Blood	Unknown	Blood/Immune	Unknown
ERS2671139	PRJEB28324	Blood	Unknown	Blood/Immune	Unknown
ERS2671140	PRJEB28324	Blood	Unknown	Blood/Immune	Unknown
ERS2671141	PRJEB28324	Blood	Unknown	Blood/Immune	Unknown
ERS2672273	PRJEB28324	Blood	Unknown	Blood/Immune	Unknown
ERS2672274	PRJEB28324	Blood	Unknown	Blood/Immune	Unknown
ERS2672275	PRJEB28324	Blood	Unknown	Blood/Immune	Unknown
ERS2672276	PRJEB28324	Blood	Unknown	Blood/Immune	Unknown
ERS2672277	PRJEB28324	Blood	Unknown	Blood/Immune	Unknown
ERS2672278	PRJEB28324	Blood	Unknown	Blood/Immune	Unknown
ERS2672279	PRJEB28324	Blood	Unknown	Blood/Immune	Unknown
ERS2672280	PRJEB28324	Blood	Unknown	Blood/Immune	Unknown
ERS2672281	PRJEB28324	Blood	Unknown	Blood/Immune	Unknown
ERS2672282	PRJEB28324	Blood	Unknown	Blood/Immune	Unknown
ERS2672283	PRJEB28324	Blood	Unknown	Blood/Immune	Unknown
ERS2672284	PRJEB28324	Blood	Unknown	Blood/Immune	Unknown
ERS2686810	PRJEB27455	CD4+_T_cell	Unknown	Blood/Immune	Unknown
ERS2686812	PRJEB27455	CD8+_T_cell	Unknown	Blood/Immune	Unknown
ERS2686815	PRJEB27455	CD8+_T_cell	Unknown	Blood/Immune	Unknown
ERS2686818	PRJEB27455	CD4+_T_cell	Unknown	Blood/Immune	Unknown
ERS2686820	PRJEB27455	CD4+_T_cell	Unknown	Blood/Immune	Unknown
ERS2686821	PRJEB27455	CD4+_T_cell	Unknown	Blood/Immune	Unknown
ERS2686831	PRJEB27455	CD8+_T_cell	Unknown	Blood/Immune	Unknown
ERS2711801	PRJEB27337	Muscle	Nellore	Muscle/Heart	M
ERS2711802	PRJEB27337	Adrenal	Nellore	Other	M
ERS2711803	PRJEB27337	Adrenal	Nellore	Other	M
ERS2711804	PRJEB27337	Adrenal	Nellore	Other	M
ERS2711805	PRJEB27337	Muscle	Nellore	Muscle/Heart	M
ERS2711806	PRJEB27337	Hypothalamus	Nellore	CNS	M
ERS2711807	PRJEB27337	Adrenal	Nellore	Other	M
ERS2711808	PRJEB27337	Liver	Nellore	Liver	M
ERS2711809	PRJEB27337	Muscle	Nellore	Muscle/Heart	M
ERS2711810	PRJEB27337	Liver	Nellore	Liver	M
ERS2711811	PRJEB27337	Muscle	Nellore	Muscle/Heart	M
ERS2711812	PRJEB27337	Hypothalamus	Nellore	CNS	M
ERS2711813	PRJEB27337	Hypothalamus	Nellore	CNS	M
ERS2711814	PRJEB27337	Adrenal	Nellore	Other	M
ERS2711815	PRJEB27337	Liver	Nellore	Liver	M
ERS2711816	PRJEB27337	Muscle	Nellore	Muscle/Heart	M
ERS2711817	PRJEB27337	Pituitary	Nellore	Pituitary	M
ERS2711818	PRJEB27337	Muscle	Nellore	Muscle/Heart	M
ERS2711819	PRJEB27337	Hypothalamus	Nellore	CNS	M
ERS2711820	PRJEB27337	Pituitary	Nellore	Pituitary	M
ERS2711821	PRJEB27337	Muscle	Nellore	Muscle/Heart	M
ERS2711822	PRJEB27337	Liver	Nellore	Liver	M
ERS2711823	PRJEB27337	Hypothalamus	Nellore	CNS	M
ERS2711824	PRJEB27337	Hypothalamus	Nellore	CNS	M
ERS2711825	PRJEB27337	Muscle	Nellore	Muscle/Heart	M
ERS2711826	PRJEB27337	Liver	Nellore	Liver	M
ERS2711827	PRJEB27337	Adrenal	Nellore	Other	M
ERS2711828	PRJEB27337	Liver	Nellore	Liver	M
ERS2711829	PRJEB27337	Muscle	Nellore	Muscle/Heart	M
ERS2711830	PRJEB27337	Pituitary	Nellore	Pituitary	M
ERS2711831	PRJEB27337	Muscle	Nellore	Muscle/Heart	M
ERS2711832	PRJEB27337	Hypothalamus	Nellore	CNS	M
ERS2711833	PRJEB27337	Liver	Nellore	Liver	M
ERS2711834	PRJEB27337	Pituitary	Nellore	Pituitary	M
ERS2711835	PRJEB27337	Pituitary	Nellore	Pituitary	M
ERS2711836	PRJEB27337	Adrenal	Nellore	Other	M
ERS2711837	PRJEB27337	Liver	Nellore	Liver	M
ERS2711838	PRJEB27337	Pituitary	Nellore	Pituitary	M
ERS2711839	PRJEB27337	Muscle	Nellore	Muscle/Heart	M
ERS2711840	PRJEB27337	Pituitary	Nellore	Pituitary	M
ERS2711841	PRJEB27337	Adrenal	Nellore	Other	M
ERS2711842	PRJEB27337	Adrenal	Nellore	Other	M
ERS2711843	PRJEB27337	Pituitary	Nellore	Pituitary	M
ERS2711844	PRJEB27337	Liver	Nellore	Liver	M
ERS2711845	PRJEB27337	Pituitary	Nellore	Pituitary	M
ERS2711846	PRJEB27337	Pituitary	Nellore	Pituitary	M
ERS2711847	PRJEB27337	Pituitary	Nellore	Pituitary	M
ERS2711848	PRJEB27337	Adrenal	Nellore	Other	M
ERS2711849	PRJEB27337	Adrenal	Nellore	Other	M
ERS2711850	PRJEB27337	Muscle	Nellore	Muscle/Heart	M
ERS2711851	PRJEB27337	Adrenal	Nellore	Other	M
ERS2711852	PRJEB27337	Liver	Nellore	Liver	M
ERS2711853	PRJEB27337	Hypothalamus	Nellore	CNS	M
ERS2711854	PRJEB27337	Hypothalamus	Nellore	CNS	M
ERS2711855	PRJEB27337	Hypothalamus	Nellore	CNS	M
ERS2711856	PRJEB27337	Muscle	Nellore	Muscle/Heart	M
ERS2711857	PRJEB27337	Hypothalamus	Nellore	CNS	M
ERS2711858	PRJEB27337	Liver	Nellore	Liver	M
ERS2711859	PRJEB27337	Liver	Nellore	Liver	M
ERS2711860	PRJEB27337	Liver	Nellore	Liver	M
ERS2711861	PRJEB27337	Muscle	Nellore	Muscle/Heart	M
ERS2711862	PRJEB27337	Pituitary	Nellore	Pituitary	M
ERS2711863	PRJEB27337	Adrenal	Nellore	Other	M
ERS2711864	PRJEB27337	Hypothalamus	Nellore	CNS	M
ERS2711865	PRJEB27337	Adrenal	Nellore	Other	M
ERS2711866	PRJEB27337	Adrenal	Nellore	Other	M
ERS2711867	PRJEB27337	Hypothalamus	Nellore	CNS	M
ERS2711868	PRJEB27337	Liver	Nellore	Liver	M
ERS2711869	PRJEB27337	Pituitary	Nellore	Pituitary	M
ERS2711870	PRJEB27337	Pituitary	Nellore	Pituitary	M
ERS2711871	PRJEB27337	Pituitary	Nellore	Pituitary	M
ERS2711872	PRJEB27337	Pituitary	Nellore	Pituitary	M
ERS2711873	PRJEB27337	Hypothalamus	Nellore	CNS	M
ERS2711874	PRJEB27337	Muscle	Nellore	Muscle/Heart	M
ERS2711875	PRJEB27337	Muscle	Nellore	Muscle/Heart	M
ERS2711876	PRJEB27337	Hypothalamus	Nellore	CNS	M
ERS2711877	PRJEB27337	Liver	Nellore	Liver	M
ERS2711878	PRJEB27337	Muscle	Nellore	Muscle/Heart	M
ERS2711879	PRJEB27337	Liver	Nellore	Liver	M
ERS2711880	PRJEB27337	Hypothalamus	Nellore	CNS	M
ERS2711881	PRJEB27337	Pituitary	Nellore	Pituitary	M
ERS2711882	PRJEB27337	Hypothalamus	Nellore	CNS	M
ERS2711883	PRJEB27337	Liver	Nellore	Liver	M
ERS2711884	PRJEB27337	Liver	Nellore	Liver	M
ERS2711885	PRJEB27337	Hypothalamus	Nellore	CNS	M
ERS2711886	PRJEB27337	Pituitary	Nellore	Pituitary	M
ERS2733809	PRJEB27455	Liver	Unknown	Liver	Unknown
ERS2733811	PRJEB27455	Liver	Unknown	Liver	Unknown
ERS2733813	PRJEB27455	Liver	Unknown	Liver	Unknown
ERS2733814	PRJEB27455	Liver	Unknown	Liver	Unknown
ERS2881861	PRJEB28653	Blood	Unknown	Blood/Immune	Unknown
ERS2881862	PRJEB28653	Blood	Unknown	Blood/Immune	Unknown
ERS2881863	PRJEB28653	Blood	Unknown	Blood/Immune	Unknown
ERS2881864	PRJEB28653	Blood	Unknown	Blood/Immune	Unknown
ERS2881865	PRJEB28653	Muscle	Unknown	Muscle/Heart	Unknown
ERS2881866	PRJEB28653	Muscle	Unknown	Muscle/Heart	Unknown
ERS2881867	PRJEB28653	Blood	Unknown	Blood/Immune	Unknown
ERS2881868	PRJEB28653	Muscle	Unknown	Muscle/Heart	Unknown
ERS2881869	PRJEB28653	Blood	Unknown	Blood/Immune	Unknown
ERS2881870	PRJEB28653	Blood	Unknown	Blood/Immune	Unknown
ERS2881871	PRJEB28653	Muscle	Unknown	Muscle/Heart	Unknown
ERS2881872	PRJEB28653	Blood	Unknown	Blood/Immune	Unknown
ERS2881873	PRJEB28653	Muscle	Unknown	Muscle/Heart	Unknown
ERS2881874	PRJEB28653	Muscle	Unknown	Muscle/Heart	Unknown
ERS2881875	PRJEB28653	Muscle	Unknown	Muscle/Heart	Unknown
ERS2881876	PRJEB28653	Muscle	Unknown	Muscle/Heart	Unknown
ERS2881877	PRJEB28653	Blood	Unknown	Blood/Immune	Unknown
ERS2881878	PRJEB28653	Blood	Unknown	Blood/Immune	Unknown
ERS2881879	PRJEB28653	Muscle	Unknown	Muscle/Heart	Unknown
ERS2881880	PRJEB28653	Blood	Unknown	Blood/Immune	Unknown
ERS2881881	PRJEB28653	Blood	Unknown	Blood/Immune	Unknown
ERS2881882	PRJEB28653	Blood	Unknown	Blood/Immune	Unknown
ERS2881883	PRJEB28653	Blood	Unknown	Blood/Immune	Unknown
ERS2881884	PRJEB28653	Blood	Unknown	Blood/Immune	Unknown
ERS2881885	PRJEB28653	Blood	Unknown	Blood/Immune	Unknown
ERS2881886	PRJEB28653	Blood	Unknown	Blood/Immune	Unknown
ERS2881887	PRJEB28653	Blood	Unknown	Blood/Immune	Unknown
ERS2881888	PRJEB28653	Blood	Unknown	Blood/Immune	Unknown
ERS2881889	PRJEB28653	Blood	Unknown	Blood/Immune	Unknown
ERS2881890	PRJEB28653	Muscle	Unknown	Muscle/Heart	Unknown
ERS2881891	PRJEB28653	Blood	Unknown	Blood/Immune	Unknown
ERS2881892	PRJEB28653	Muscle	Unknown	Muscle/Heart	Unknown
ERS2881893	PRJEB28653	Blood	Unknown	Blood/Immune	Unknown
ERS2881894	PRJEB28653	Blood	Unknown	Blood/Immune	Unknown
ERS2881895	PRJEB28653	Blood	Unknown	Blood/Immune	Unknown
ERS2881896	PRJEB28653	Muscle	Unknown	Muscle/Heart	Unknown
ERS2881897	PRJEB28653	Blood	Unknown	Blood/Immune	Unknown
ERS2881898	PRJEB28653	Blood	Unknown	Blood/Immune	Unknown
ERS2881900	PRJEB28653	Muscle	Unknown	Muscle/Heart	Unknown
ERS2881901	PRJEB28653	Blood	Unknown	Blood/Immune	Unknown
ERS2881902	PRJEB28653	Muscle	Unknown	Muscle/Heart	Unknown
ERS2881903	PRJEB28653	Blood	Unknown	Blood/Immune	Unknown
ERS2881904	PRJEB28653	Muscle	Unknown	Muscle/Heart	Unknown
ERS2881905	PRJEB28653	Blood	Unknown	Blood/Immune	Unknown
ERS2881906	PRJEB28653	Blood	Unknown	Blood/Immune	Unknown
ERS2881907	PRJEB28653	Blood	Unknown	Blood/Immune	Unknown
ERS2881908	PRJEB28653	Blood	Unknown	Blood/Immune	Unknown
ERS2881909	PRJEB28653	Blood	Unknown	Blood/Immune	Unknown
ERS2881910	PRJEB28653	Blood	Unknown	Blood/Immune	Unknown
ERS2881911	PRJEB28653	Muscle	Unknown	Muscle/Heart	Unknown
ERS2881912	PRJEB28653	Muscle	Unknown	Muscle/Heart	Unknown
ERS2881913	PRJEB28653	Blood	Unknown	Blood/Immune	Unknown
ERS2881914	PRJEB28653	Blood	Unknown	Blood/Immune	Unknown
ERS2881915	PRJEB28653	Blood	Unknown	Blood/Immune	Unknown
ERS2881916	PRJEB28653	Muscle	Unknown	Muscle/Heart	Unknown
ERS2881917	PRJEB28653	Muscle	Unknown	Muscle/Heart	Unknown
ERS2881918	PRJEB28653	Blood	Unknown	Blood/Immune	Unknown
ERS2881919	PRJEB28653	Muscle	Unknown	Muscle/Heart	Unknown
ERS2881920	PRJEB28653	Blood	Unknown	Blood/Immune	Unknown
ERS2881921	PRJEB28653	Blood	Unknown	Blood/Immune	Unknown
ERS2881922	PRJEB28653	Blood	Unknown	Blood/Immune	Unknown
ERS2881923	PRJEB28653	Blood	Unknown	Blood/Immune	Unknown
ERS2881924	PRJEB28653	Blood	Unknown	Blood/Immune	Unknown
ERS2881925	PRJEB28653	Muscle	Unknown	Muscle/Heart	Unknown
ERS2881926	PRJEB28653	Muscle	Unknown	Muscle/Heart	Unknown
ERS2881927	PRJEB28653	Blood	Unknown	Blood/Immune	Unknown
ERS2881928	PRJEB28653	Muscle	Unknown	Muscle/Heart	Unknown
ERS2881929	PRJEB28653	Blood	Unknown	Blood/Immune	Unknown
ERS2881930	PRJEB28653	Blood	Unknown	Blood/Immune	Unknown
ERS2967906	PRJEB30263	Mammary_L	Holstein	Mammary	F
ERS2967907	PRJEB30263	Mammary_L	Holstein	Mammary	F
ERS2967908	PRJEB30263	Mammary_L	Holstein	Mammary	F
ERS2967909	PRJEB30263	Mammary_L	Holstein	Mammary	F
ERS2967910	PRJEB30263	Mammary_L	Holstein	Mammary	F
ERS2967911	PRJEB30263	Mammary_L	Holstein	Mammary	F
ERS2967912	PRJEB30263	Mammary_L	Holstein	Mammary	F
ERS2967913	PRJEB30263	Mammary_L	Holstein	Mammary	F
ERS2967914	PRJEB30263	Mammary_L	Holstein	Mammary	F
ERS2967915	PRJEB30263	Mammary_L	Holstein	Mammary	F
ERS2967916	PRJEB30263	Mammary_L	Holstein	Mammary	F
ERS2967917	PRJEB30263	Mammary_L	Holstein	Mammary	F
ERS2967918	PRJEB30263	Mammary_L	Holstein	Mammary	F
ERS2967921	PRJEB30263	Mammary_L	Holstein	Mammary	F
ERS2967922	PRJEB30263	Mammary_L	Holstein	Mammary	F
ERS2967923	PRJEB30263	Mammary_L	Holstein	Mammary	F
ERS2984674	PRJEB24166	Blood	Norwegian Red	Blood/Immune	F
ERS2984675	PRJEB24166	Blood	Norwegian Red	Blood/Immune	F
ERS2984678	PRJEB24166	Blood	Norwegian Red	Blood/Immune	F
ERS2984679	PRJEB24166	Blood	Norwegian Red	Blood/Immune	F
ERS2984681	PRJEB24166	Blood	Norwegian Red	Blood/Immune	F
ERS2984682	PRJEB24166	Blood	Norwegian Red	Blood/Immune	F
ERS2984683	PRJEB24166	Blood	Norwegian Red	Blood/Immune	F
ERS2984684	PRJEB24166	Blood	Norwegian Red	Blood/Immune	F
ERS2984685	PRJEB24166	Blood	Norwegian Red	Blood/Immune	F
ERS2984686	PRJEB24166	Blood	Norwegian Red	Blood/Immune	F
ERS2984687	PRJEB24166	Blood	Norwegian Red	Blood/Immune	F
ERS2984688	PRJEB24166	Blood	Norwegian Red	Blood/Immune	F
ERS2984689	PRJEB24166	Blood	Norwegian Red	Blood/Immune	F
ERS2984690	PRJEB24166	Blood	Norwegian Red	Blood/Immune	F
ERS2984691	PRJEB24166	Blood	Norwegian Red	Blood/Immune	F
ERS2984692	PRJEB24166	Blood	Norwegian Red	Blood/Immune	F
ERS2984694	PRJEB24166	Blood	Norwegian Red	Blood/Immune	F
ERS2984695	PRJEB24166	Blood	Norwegian Red	Blood/Immune	F
ERS2984696	PRJEB24166	Blood	Norwegian Red	Blood/Immune	F
ERS2984697	PRJEB24166	Blood	Norwegian Red	Blood/Immune	F
ERS2984698	PRJEB24166	Blood	Norwegian Red	Blood/Immune	F
ERS2984699	PRJEB24166	Blood	Norwegian Red	Blood/Immune	F
ERS2984700	PRJEB24166	Blood	Norwegian Red	Blood/Immune	F
ERS2984701	PRJEB24166	Blood	Norwegian Red	Blood/Immune	F
ERS2984702	PRJEB24166	Blood	Norwegian Red	Blood/Immune	F
ERS2984703	PRJEB24166	Blood	Norwegian Red	Blood/Immune	F
ERS2984705	PRJEB24166	Blood	Norwegian Red	Blood/Immune	F
ERS2984707	PRJEB24166	Blood	Norwegian Red	Blood/Immune	F
ERS2984708	PRJEB24166	Blood	Norwegian Red	Blood/Immune	F
ERS3035467	PRJEB30839	Soft_palate	Swedish Red-and-White	Other	M
ERS3035468	PRJEB30839	Soft_palate	Swedish Red-and-White	Other	M
ERS3035469	PRJEB30839	Soft_palate	Swedish Red-and-White	Other	M
ERS3035470	PRJEB30839	Soft_palate	Swedish Red-and-White	Other	M
ERS3035471	PRJEB30839	Soft_palate	Swedish Red-and-White	Other	M
ERS3035472	PRJEB30839	Soft_palate	Swedish Red-and-White	Other	M
ERS3035473	PRJEB30839	Soft_palate	Swedish Red-and-White	Other	M
ERS3035474	PRJEB30839	Soft_palate	Swedish Red-and-White	Other	M
ERS3035475	PRJEB30839	Soft_palate	Swedish Red-and-White	Other	M
ERS3035476	PRJEB30839	Soft_palate	Swedish Red-and-White	Other	M
ERS3035477	PRJEB30839	Soft_palate	Swedish Red-and-White	Other	M
ERS3035478	PRJEB30839	Soft_palate	Swedish Red-and-White	Other	F
ERS3035479	PRJEB30839	Soft_palate	Swedish Red-and-White	Other	F
ERS3035480	PRJEB30839	Soft_palate	Swedish Red-and-White	Other	F
ERS3035481	PRJEB30839	Soft_palate	Swedish Red-and-White	Other	F
ERS3035482	PRJEB30839	Soft_palate	Swedish Red-and-White	Other	F
ERS3035483	PRJEB30839	Soft_palate	Swedish Red-and-White	Other	F
ERS3035484	PRJEB30839	Soft_palate	Swedish Red-and-White	Other	F
ERS3035485	PRJEB30839	Soft_palate	Swedish Red-and-White	Other	F
ERS3035486	PRJEB30839	Soft_palate	Swedish Red-and-White	Other	F
ERS3035487	PRJEB30839	Soft_palate	Swedish Red-and-White	Other	F
ERS3098865	PRJEB22535	Macrophage	Unknown	Blood/Immune	M
ERS3098866	PRJEB22535	Macrophage	Unknown	Blood/Immune	M
ERS3098867	PRJEB22535	Macrophage	Unknown	Blood/Immune	M
ERS3098868	PRJEB22535	Macrophage	Unknown	Blood/Immune	M
ERS3098869	PRJEB22535	Macrophage	Unknown	Blood/Immune	M
ERS3098870	PRJEB22535	Macrophage	Unknown	Blood/Immune	M
ERS3098871	PRJEB22535	Macrophage	Unknown	Blood/Immune	M
ERS3098872	PRJEB22535	Macrophage	Unknown	Blood/Immune	M
ERS3175498	PRJEB31379	Muscle	Bos indicus x Bos taurus	Muscle/Heart	M
ERS3175499	PRJEB31379	Muscle	Bos indicus x Bos taurus	Muscle/Heart	M
ERS3175500	PRJEB31379	Muscle	Bos indicus x Bos taurus	Muscle/Heart	M
ERS3175501	PRJEB31379	Muscle	Bos indicus x Bos taurus	Muscle/Heart	M
ERS3175502	PRJEB31379	Muscle	Bos indicus x Bos taurus	Muscle/Heart	M
ERS3175503	PRJEB31379	Muscle	Bos indicus x Bos taurus	Muscle/Heart	M
ERS3175504	PRJEB31379	Muscle	Bos indicus x Bos taurus	Muscle/Heart	M
ERS3175505	PRJEB31379	Muscle	Bos indicus x Bos taurus	Muscle/Heart	M
ERS3175506	PRJEB31379	Muscle	Bos indicus x Bos taurus	Muscle/Heart	M
ERS3175507	PRJEB31379	Muscle	Bos indicus x Bos taurus	Muscle/Heart	M
ERS3175508	PRJEB31379	Muscle	Bos indicus x Bos taurus	Muscle/Heart	M
ERS3175509	PRJEB31379	Muscle	Bos indicus x Bos taurus	Muscle/Heart	M
ERS3175510	PRJEB31379	Muscle	Bos indicus x Bos taurus	Muscle/Heart	M
ERS3175511	PRJEB31379	Muscle	Bos indicus x Bos taurus	Muscle/Heart	M
ERS3175512	PRJEB31379	Muscle	Bos indicus x Bos taurus	Muscle/Heart	M
ERS3175513	PRJEB31379	Muscle	Bos indicus x Bos taurus	Muscle/Heart	M
ERS3175514	PRJEB31379	Muscle	Bos indicus x Bos taurus	Muscle/Heart	M
ERS3175515	PRJEB31379	Muscle	Bos indicus x Bos taurus	Muscle/Heart	M
ERS3175516	PRJEB31379	Muscle	Bos indicus x Bos taurus	Muscle/Heart	M
ERS3175517	PRJEB31379	Muscle	Bos indicus x Bos taurus	Muscle/Heart	M
ERS3175518	PRJEB31379	Muscle	Bos indicus x Bos taurus	Muscle/Heart	M
ERS3175519	PRJEB31379	Muscle	Bos indicus x Bos taurus	Muscle/Heart	M
ERS3175520	PRJEB31379	Muscle	Bos indicus x Bos taurus	Muscle/Heart	M
ERS3175521	PRJEB31379	Muscle	Bos indicus x Bos taurus	Muscle/Heart	M
ERS3175522	PRJEB31379	Muscle	Bos indicus x Bos taurus	Muscle/Heart	M
ERS3175523	PRJEB31379	Muscle	Bos indicus x Bos taurus	Muscle/Heart	M
ERS3175524	PRJEB31379	Muscle	Bos indicus x Bos taurus	Muscle/Heart	M
ERS3175525	PRJEB31379	Muscle	Bos indicus x Bos taurus	Muscle/Heart	M
ERS3175526	PRJEB31379	Muscle	Bos indicus x Bos taurus	Muscle/Heart	M
ERS3175527	PRJEB31379	Muscle	Bos indicus x Bos taurus	Muscle/Heart	M
ERS3175528	PRJEB31379	Muscle	Bos indicus x Bos taurus	Muscle/Heart	M
ERS3175529	PRJEB31379	Muscle	Bos indicus x Bos taurus	Muscle/Heart	M
ERS3175530	PRJEB31379	Muscle	Bos indicus x Bos taurus	Muscle/Heart	M
ERS3175531	PRJEB31379	Muscle	Bos indicus x Bos taurus	Muscle/Heart	M
ERS3175532	PRJEB31379	Muscle	Bos indicus x Bos taurus	Muscle/Heart	M
ERS3175533	PRJEB31379	Muscle	Bos indicus x Bos taurus	Muscle/Heart	M
ERS3175534	PRJEB31379	Muscle	Bos indicus x Bos taurus	Muscle/Heart	M
ERS3175535	PRJEB31379	Muscle	Bos indicus x Bos taurus	Muscle/Heart	M
ERS3175536	PRJEB31379	Muscle	Bos indicus x Bos taurus	Muscle/Heart	M
ERS3175537	PRJEB31379	Muscle	Bos indicus x Bos taurus	Muscle/Heart	M
ERS3175538	PRJEB31379	Muscle	Bos indicus x Bos taurus	Muscle/Heart	M
ERS3175539	PRJEB31379	Muscle	Bos indicus x Bos taurus	Muscle/Heart	M
ERS3175540	PRJEB31379	Muscle	Bos indicus x Bos taurus	Muscle/Heart	M
ERS3175541	PRJEB31379	Muscle	Bos indicus x Bos taurus	Muscle/Heart	M
ERS3175542	PRJEB31379	Muscle	Bos indicus x Bos taurus	Muscle/Heart	M
ERS3175543	PRJEB31379	Muscle	Bos indicus x Bos taurus	Muscle/Heart	M
ERS3175544	PRJEB31379	Muscle	Bos indicus x Bos taurus	Muscle/Heart	M
ERS3175545	PRJEB31379	Muscle	Bos indicus x Bos taurus	Muscle/Heart	M
ERS3175546	PRJEB31379	Muscle	Bos indicus x Bos taurus	Muscle/Heart	M
ERS3175547	PRJEB31379	Muscle	Bos indicus x Bos taurus	Muscle/Heart	M
ERS3175548	PRJEB31379	Muscle	Bos indicus x Bos taurus	Muscle/Heart	M
ERS3175549	PRJEB31379	Muscle	Bos indicus x Bos taurus	Muscle/Heart	M
ERS3175550	PRJEB31379	Muscle	Bos indicus x Bos taurus	Muscle/Heart	M
ERS3175551	PRJEB31379	Muscle	Bos indicus x Bos taurus	Muscle/Heart	M
ERS3175552	PRJEB31379	Muscle	Bos indicus x Bos taurus	Muscle/Heart	M
ERS3175553	PRJEB31379	Muscle	Bos indicus x Bos taurus	Muscle/Heart	M
ERS3175554	PRJEB31379	Muscle	Bos indicus x Bos taurus	Muscle/Heart	M
ERS3175555	PRJEB31379	Muscle	Bos indicus x Bos taurus	Muscle/Heart	M
ERS3175556	PRJEB31379	Muscle	Bos indicus x Bos taurus	Muscle/Heart	M
ERS3175557	PRJEB31379	Muscle	Bos indicus x Bos taurus	Muscle/Heart	M
ERS3175558	PRJEB31379	Muscle	Bos indicus x Bos taurus	Muscle/Heart	M
ERS3175559	PRJEB31379	Muscle	Bos indicus x Bos taurus	Muscle/Heart	M
ERS3175560	PRJEB31379	Muscle	Bos indicus x Bos taurus	Muscle/Heart	M
ERS3175561	PRJEB31379	Muscle	Bos indicus x Bos taurus	Muscle/Heart	M
ERS3175562	PRJEB31379	Muscle	Bos indicus x Bos taurus	Muscle/Heart	M
ERS3175563	PRJEB31379	Muscle	Bos indicus x Bos taurus	Muscle/Heart	M
ERS3175564	PRJEB31379	Muscle	Bos indicus x Bos taurus	Muscle/Heart	M
ERS3175565	PRJEB31379	Muscle	Bos indicus x Bos taurus	Muscle/Heart	M
ERS3175566	PRJEB31379	Muscle	Bos indicus x Bos taurus	Muscle/Heart	M
ERS3175567	PRJEB31379	Muscle	Bos indicus x Bos taurus	Muscle/Heart	M
ERS3175568	PRJEB31379	Muscle	Bos indicus x Bos taurus	Muscle/Heart	M
ERS3175569	PRJEB31379	Muscle	Bos indicus x Bos taurus	Muscle/Heart	M
ERS3175570	PRJEB31379	Muscle	Bos indicus x Bos taurus	Muscle/Heart	M
ERS3175571	PRJEB31379	Muscle	Bos indicus x Bos taurus	Muscle/Heart	M
ERS3175572	PRJEB31379	Muscle	Bos indicus x Bos taurus	Muscle/Heart	M
ERS3175573	PRJEB31379	Muscle	Bos indicus x Bos taurus	Muscle/Heart	M
ERS3175574	PRJEB31379	Muscle	Bos indicus x Bos taurus	Muscle/Heart	M
ERS3175575	PRJEB31379	Muscle	Bos indicus x Bos taurus	Muscle/Heart	M
ERS3175576	PRJEB31379	Muscle	Bos indicus x Bos taurus	Muscle/Heart	M
ERS3175577	PRJEB31379	Muscle	Bos indicus x Bos taurus	Muscle/Heart	M
ERS463070	PRJEB6377	Hypothalamus	Unknown	CNS	M
ERS463071	PRJEB6377	Liver	Unknown	Liver	M
ERS463072	PRJEB6377	Muscle	Unknown	Muscle/Heart	M
ERS463073	PRJEB6377	Adipose	Unknown	Adipose	M
ERS463074	PRJEB6377	Duodenum	Unknown	Alimentary_canal	M
ERS463075	PRJEB6377	Lung	Unknown	Lung	M
ERS463076	PRJEB6377	Kidney	Unknown	Kidney	M
ERS477546	PRJEB6504	Muscle	Unknown	Muscle/Heart	M
ERS477547	PRJEB6504	Muscle	Unknown	Muscle/Heart	M
ERS477548	PRJEB6504	Muscle	Unknown	Muscle/Heart	M
ERS477549	PRJEB6504	Muscle	Unknown	Muscle/Heart	M
ERS477550	PRJEB6504	Muscle	Unknown	Muscle/Heart	M
ERS477551	PRJEB6504	Muscle	Unknown	Muscle/Heart	M
ERS506371	PRJEB6732	Muscle	Nellore	Muscle/Heart	M
ERS506372	PRJEB6732	Muscle	Nellore	Muscle/Heart	M
ERS506373	PRJEB6732	Muscle	Nellore	Muscle/Heart	M
ERS506374	PRJEB6732	Muscle	Nellore	Muscle/Heart	M
ERS506375	PRJEB6732	Muscle	Nellore	Muscle/Heart	M
ERS506376	PRJEB6732	Muscle	Nellore	Muscle/Heart	M
ERS506377	PRJEB6732	Muscle	Nellore	Muscle/Heart	M
ERS506378	PRJEB6732	Muscle	Nellore	Muscle/Heart	M
ERS506379	PRJEB6732	Muscle	Nellore	Muscle/Heart	M
ERS506380	PRJEB6732	Muscle	Nellore	Muscle/Heart	M
ERS506381	PRJEB6732	Muscle	Nellore	Muscle/Heart	M
ERS506382	PRJEB6732	Muscle	Nellore	Muscle/Heart	M
ERS506383	PRJEB6732	Muscle	Nellore	Muscle/Heart	M
ERS506384	PRJEB6732	Muscle	Nellore	Muscle/Heart	M
ERS529600	PRJEB7014	Olfactory	Unknown	Other	Unknown
ERS529601	PRJEB7014	Olfactory	Unknown	Other	Unknown
ERS529602	PRJEB7014	Olfactory	Unknown	Other	Unknown
ERS539977	PRJEB7173	Mammary_L	Unknown	Mammary	F
ERS539978	PRJEB7173	Mammary_L	Unknown	Mammary	F
ERS539979	PRJEB7173	Mammary_L	Unknown	Mammary	F
ERS539980	PRJEB7173	Mammary_L	Unknown	Mammary	F
ERS539981	PRJEB7173	Mammary_L	Unknown	Mammary	F
ERS539982	PRJEB7173	Mammary_L	Unknown	Mammary	F
ERS539983	PRJEB7173	Mammary_L	Unknown	Mammary	F
ERS539984	PRJEB7173	Mammary_L	Unknown	Mammary	F
ERS579374	PRJEB7695	Liver	Nellore	Liver	Unknown
ERS579394	PRJEB7696	Liver	Nellore	Liver	Unknown
ERS579395	PRJEB7696	Liver	Nellore	Liver	Unknown
ERS579396	PRJEB7696	Liver	Nellore	Liver	Unknown
ERS579397	PRJEB7696	Liver	Nellore	Liver	Unknown
ERS579398	PRJEB7696	Liver	Nellore	Liver	Unknown
ERS579399	PRJEB7696	Liver	Nellore	Liver	Unknown
ERS579400	PRJEB7696	Liver	Nellore	Liver	Unknown
ERS579402	PRJEB7696	Liver	Nellore	Liver	Unknown
ERS579403	PRJEB7696	Liver	Nellore	Liver	Unknown
ERS579404	PRJEB7696	Liver	Nellore	Liver	Unknown
ERS579405	PRJEB7696	Liver	Nellore	Liver	Unknown
ERS579407	PRJEB7696	Liver	Nellore	Liver	Unknown
ERS579408	PRJEB7696	Liver	Nellore	Liver	Unknown
ERS579409	PRJEB7696	Liver	Nellore	Liver	Unknown
ERS579410	PRJEB7696	Liver	Nellore	Liver	Unknown
ERS579411	PRJEB7696	Liver	Nellore	Liver	Unknown
ERS579412	PRJEB7696	Liver	Nellore	Liver	Unknown
ERS579413	PRJEB7696	Liver	Nellore	Liver	Unknown
ERS625376	PRJEB7104	Rumen	Unknown	Alimentary_canal	Unknown
ERS625377	PRJEB7104	Rumen	Unknown	Alimentary_canal	Unknown
ERS625378	PRJEB7104	Rumen	Unknown	Alimentary_canal	Unknown
ERS625379	PRJEB7104	Rumen	Unknown	Alimentary_canal	Unknown
ERS625380	PRJEB7104	Rumen	Unknown	Alimentary_canal	Unknown
ERS625381	PRJEB7104	Rumen	Unknown	Alimentary_canal	Unknown
ERS625382	PRJEB7104	Rumen	Unknown	Alimentary_canal	Unknown
ERS625383	PRJEB7104	Rumen	Unknown	Alimentary_canal	Unknown
ERS625384	PRJEB7104	Rumen	Unknown	Alimentary_canal	Unknown
ERS684626	PRJEB8831	Liver	Nellore	Liver	M
ERS684627	PRJEB8831	Liver	Nellore	Liver	M
ERS684628	PRJEB8831	Liver	Nellore	Liver	M
ERS684629	PRJEB8831	Liver	Nellore	Liver	M
ERS684630	PRJEB8831	Liver	Nellore	Liver	M
ERS684631	PRJEB8831	Liver	Nellore	Liver	M
ERS684632	PRJEB8831	Liver	Nellore	Liver	M
ERS684633	PRJEB8831	Liver	Nellore	Liver	M
ERS684634	PRJEB8831	Liver	Nellore	Liver	M
ERS684635	PRJEB8831	Liver	Nellore	Liver	M
ERS684636	PRJEB8831	Liver	Nellore	Liver	M
ERS684637	PRJEB8831	Liver	Nellore	Liver	M
ERS684638	PRJEB8831	Liver	Nellore	Liver	M
ERS684639	PRJEB8831	Liver	Nellore	Liver	M
ERS684640	PRJEB8831	Liver	Nellore	Liver	M
ERS684641	PRJEB8831	Liver	Nellore	Liver	M
ERS700172	PRJEB9007	Aorta_fibroblast	Unknown	Other	Unknown
ERS700173	PRJEB9007	Aorta_fibroblast	Unknown	Other	Unknown
ERS700174	PRJEB9007	Aorta_fibroblast	Unknown	Other	Unknown
ERS700175	PRJEB9007	Aorta_fibroblast	Unknown	Other	Unknown
ERS700176	PRJEB9007	Aorta_fibroblast	Unknown	Other	Unknown
ERS700177	PRJEB9007	Aorta_fibroblast	Unknown	Other	Unknown
ERS700178	PRJEB9007	Aorta_fibroblast	Unknown	Other	Unknown
ERS700179	PRJEB9007	Aorta_fibroblast	Unknown	Other	Unknown
ERS700180	PRJEB9007	Aorta_fibroblast	Unknown	Other	Unknown
ERS989810	PRJEB11965	Liver	Holstein	Liver	M
FRON3770	PRJNA573919	Frontal_cortex	Holstein	CNS	M
FRON3773	PRJNA573919	Frontal_cortex	Holstein	CNS	M
FRON3842	PRJNA573919	Frontal_cortex	Holstein	CNS	F
FRON3886	PRJNA573919	Frontal_cortex	Holstein	CNS	F
HEAR3770	PRJNA573919	Heart	Holstein	Muscle/Heart	M
HEAR3773	PRJNA573919	Heart	Holstein	Muscle/Heart	M
HEAR3842	PRJNA573919	Heart	Holstein	Muscle/Heart	F
HEAR3886	PRJNA573919	Heart	Holstein	Muscle/Heart	F
HP_1	This	Mammary_L	Holstein	Mammary	M
HP_2	This	Mammary_L	Holstein	Mammary	M
HP_3	This	Mammary_L	Holstein	Mammary	M
ILEU3770	PRJNA573919	Ileum	Holstein	Alimentary_canal	M
ILEU3773	PRJNA573919	Ileum	Holstein	Alimentary_canal	M
ILEU3842	PRJNA573919	Ileum	Holstein	Alimentary_canal	F
ILEU3886	PRJNA573919	Ileum	Holstein	Alimentary_canal	F
KIDN3770	PRJNA573919	Kidney	Holstein	Kidney	M
KIDN3773	PRJNA573919	Kidney	Holstein	Kidney	M
KIDN3842	PRJNA573919	Kidney	Holstein	Kidney	F
KIDN3886	PRJNA573919	Kidney	Holstein	Kidney	F
LDO3770	PRJNA573919	Muscle	Holstein	Muscle/Heart	M
LDOR3773	PRJNA573919	Muscle	Holstein	Muscle/Heart	M
LDOR3842	PRJNA573919	Muscle	Holstein	Muscle/Heart	F
LDOR3886	PRJNA573919	Muscle	Holstein	Muscle/Heart	F
Lib_Bulk_BT1	PRJNA531209	Alimentary_canal	Holstein	Alimentary_canal	F
Lib_Bulk_BT2	PRJNA531209	Alimentary_canal	Holstein	Alimentary_canal	F
Lib_Bulk_BT3	PRJNA531209	Alimentary_canal	Holstein	Alimentary_canal	F
Lib_Bulk_C1	PRJNA531209	Alimentary_canal	Holstein	Alimentary_canal	F
Lib_Bulk_C2	PRJNA531209	Alimentary_canal	Holstein	Alimentary_canal	F
Lib_Bulk_C3	PRJNA531209	Alimentary_canal	Holstein	Alimentary_canal	F
LIVE3770	PRJNA573919		Holstein	Liver	M
LIVE3773	PRJNA573919		Holstein	Liver	M
LIVE3842	PRJNA573919		Holstein	Liver	F
LIVE3886	PRJNA573919		Holstein	Liver	F
LP_1	This	Mammary_L	Holstein	Mammary	M
LP_2	This	Mammary_L	Holstein	Mammary	M
LP_3	This	Mammary_L	Holstein	Mammary	M
LUNG3770	PRJNA573919		Holstein	Lung	M
LUNG3773	PRJNA573919		Holstein	Lung	M
LUNG3842	PRJNA573919		Holstein	Lung	F
LUNG3886	PRJNA573919		Holstein	Lung	F
LYMP4254	PRJNA573919		Holstein	Blood/Immune	M
OVAR3842	PRJNA573919		Holstein	Female_Reproductive/Embryo	F
OVAR3886	PRJNA573919		Holstein	Female_Reproductive/Embryo	F
RUME3770	PRJNA573919		Holstein	Alimentary_canal	M
RUME3773	PRJNA573919		Holstein	Alimentary_canal	M
RUME3842	PRJNA573919		Holstein	Alimentary_canal	F
RUME3886	PRJNA573919		Holstein	Alimentary_canal	F
Sample_B1	PRJNA526257		Holstein	Alimentary_canal	Unknown
Sample_B10	PRJNA526257		Holstein	Alimentary_canal	Unknown
Sample_B11	PRJNA526257		Holstein	Alimentary_canal	Unknown
Sample_B12	PRJNA526257		Holstein	Alimentary_canal	Unknown
Sample_B13	PRJNA526257		Holstein	Alimentary_canal	Unknown
Sample_B14	PRJNA526257		Holstein	Alimentary_canal	Unknown
Sample_B15	PRJNA526257		Holstein	Alimentary_canal	Unknown
Sample_B16	PRJNA526257		Holstein	Alimentary_canal	Unknown
Sample_B17	PRJNA526257		Holstein	Alimentary_canal	Unknown
Sample_B18	PRJNA526257		Holstein	Alimentary_canal	Unknown
Sample_B19	PRJNA526257		Holstein	Alimentary_canal	Unknown
Sample_B2	PRJNA526257		Holstein	Alimentary_canal	Unknown
Sample_B20	PRJNA526257		Holstein	Alimentary_canal	Unknown
Sample_B22	PRJNA526257		Holstein	Alimentary_canal	Unknown
Sample_B23	PRJNA526257		Holstein	Alimentary_canal	Unknown
Sample_B24	PRJNA526257		Holstein	Alimentary_canal	Unknown
Sample_B25	PRJNA526257		Holstein	Alimentary_canal	Unknown
Sample_B26	PRJNA526257		Holstein	Alimentary_canal	Unknown
Sample_B27	PRJNA526257		Holstein	Alimentary_canal	Unknown
Sample_B28	PRJNA526257		Holstein	Alimentary_canal	Unknown
Sample_B3	PRJNA526257		Holstein	Alimentary_canal	Unknown
Sample_B30	PRJNA526257		Holstein	Alimentary_canal	Unknown
Sample_B31	PRJNA526257		Holstein	Alimentary_canal	Unknown
Sample_B32	PRJNA526257		Holstein	Alimentary_canal	Unknown
Sample_B33	PRJNA526257		Holstein	Alimentary_canal	Unknown
Sample_B34	PRJNA526257		Holstein	Alimentary_canal	Unknown
Sample_B35	PRJNA526257		Holstein	Alimentary_canal	Unknown
Sample_B36	PRJNA526257		Holstein	Alimentary_canal	Unknown
Sample_B37	PRJNA526257		Holstein	Alimentary_canal	Unknown
Sample_B38	PRJNA526257		Holstein	Alimentary_canal	Unknown
Sample_B39	PRJNA526257		Holstein	Alimentary_canal	Unknown
Sample_B4	PRJNA526257		Holstein	Alimentary_canal	Unknown
Sample_B5	PRJNA526257		Holstein	Alimentary_canal	Unknown
Sample_B6	PRJNA526257		Holstein	Alimentary_canal	Unknown
Sample_B7	PRJNA526257		Holstein	Alimentary_canal	Unknown
Sample_B8	PRJNA526257		Holstein	Alimentary_canal	Unknown
Sample_B9	PRJNA526257		Holstein	Alimentary_canal	Unknown
Sample_BT1	PRJNA526257		Holstein	Alimentary_canal	Unknown
Sample_BT2	PRJNA526257		Holstein	Alimentary_canal	Unknown
Sample_BT3	PRJNA526257		Holstein	Alimentary_canal	Unknown
Sample_BT4	PRJNA526257		Holstein	Alimentary_canal	Unknown
Sample_C1	PRJNA526257		Holstein	Alimentary_canal	Unknown
Sample_C2	PRJNA526257		Holstein	Alimentary_canal	Unknown
Sample_C3	PRJNA526257		Holstein	Alimentary_canal	Unknown
Sample_C4	PRJNA526257		Holstein	Alimentary_canal	Unknown
Sperm_1_1_RNA	PRJNA545120	Sperm	Holstein	Male_Reproductive	M
Sperm_1_2_RNA	PRJNA545120	Sperm	Holstein	Male_Reproductive	M
Sperm_1_3_RNA	PRJNA545120	Sperm	Holstein	Male_Reproductive	M
Sperm_2_1_RNA	PRJNA545120	Sperm	Holstein	Male_Reproductive	M
Sperm_2_2_RNA	PRJNA545120	Sperm	Holstein	Male_Reproductive	M
Sperm_2_3_RNA	PRJNA545120	Sperm	Holstein	Male_Reproductive	M
SPLE3770	PRJNA573919		Holstein	Blood/Immune	M
SPLE3773	PRJNA573919		Holstein	Blood/Immune	M
SPLE3842	PRJNA573919		Holstein	Blood/Immune	F
SPLE3886	PRJNA573919		Holstein	Blood/Immune	F
SRS1008273	PRJNA290465	Rumen_papillae	Cross	Alimentary_canal	M
SRS1008274	PRJNA290465	Rumen_papillae	Cross	Alimentary_canal	M
SRS1008275	PRJNA290465	Rumen_papillae	Cross	Alimentary_canal	M
SRS1008277	PRJNA290465	Rumen_papillae	Cross	Alimentary_canal	M
SRS1008278	PRJNA290465	Rumen_papillae	Cross	Alimentary_canal	M
SRS1008279	PRJNA290465	Rumen_papillae	Cross	Alimentary_canal	M
SRS1008280	PRJNA290465	Rumen_papillae	Cross	Alimentary_canal	M
SRS1008281	PRJNA290465	Rumen_papillae	Cross	Alimentary_canal	M
SRS1008282	PRJNA290465	Rumen_papillae	Cross	Alimentary_canal	M
SRS1008283	PRJNA290465	Rumen_papillae	Cross	Alimentary_canal	M
SRS1008284	PRJNA290465	Rumen_papillae	Cross	Alimentary_canal	M
SRS1008285	PRJNA290465	Rumen_papillae	Cross	Alimentary_canal	M
SRS1008286	PRJNA290465	Rumen_papillae	Cross	Alimentary_canal	M
SRS1008287	PRJNA290465	Rumen_papillae	Cross	Alimentary_canal	M
SRS1008288	PRJNA290465	Rumen_papillae	Cross	Alimentary_canal	M
SRS1008289	PRJNA290465	Rumen_papillae	Cross	Alimentary_canal	M
SRS1008658	PRJNA290388	Ileocecal_valve	Holstein	Alimentary_canal	F
SRS1009169	PRJNA290388	Ileocecal_valve	Holstein	Alimentary_canal	F
SRS1009171	PRJNA290388	Ileocecal_valve	Holstein	Alimentary_canal	F
SRS1009200	PRJNA290388	Ileocecal_valve	Holstein	Alimentary_canal	F
SRS1009203	PRJNA290388	Ileocecal_valve	Holstein	Alimentary_canal	F
SRS1009322	PRJNA290388	Ileocecal_valve	Holstein	Alimentary_canal	F
SRS1009324	PRJNA290388	Ileocecal_valve	Holstein	Alimentary_canal	F
SRS1009452	PRJNA290388	Ileocecal_valve	Holstein	Alimentary_canal	F
SRS1009464	PRJNA290388	Ileocecal_valve	Holstein	Alimentary_canal	F
SRS1009489	PRJNA290388	Ileocecal_valve	Holstein	Alimentary_canal	F
SRS1009490	PRJNA290388	Ileocecal_valve	Holstein	Alimentary_canal	F
SRS1009699	PRJNA290388	Ileocecal_valve	Holstein	Alimentary_canal	F
SRS1009700	PRJNA290388	Ileocecal_valve	Holstein	Alimentary_canal	F
SRS1009783	PRJNA290388	Ileocecal_valve	Holstein	Alimentary_canal	F
SRS1009784	PRJNA290388	Ileocecal_valve	Holstein	Alimentary_canal	F
SRS1034346	PRJNA292867	Skin_fibroblast	Holstein	Other	F
SRS1034347	PRJNA292867	Skin_fibroblast	Holstein	Other	F
SRS1034348	PRJNA292867	Skin_fibroblast	Holstein	Other	F
SRS1034349	PRJNA292867	Skin_fibroblast	Holstein	Other	F
SRS1034350	PRJNA292867	Skin_fibroblast	Holstein	Other	F
SRS1034351	PRJNA292867	Skin_fibroblast	Holstein	Other	F
SRS1034352	PRJNA292867	Skin_fibroblast	Holstein	Other	F
SRS1034353	PRJNA292867	Skin_fibroblast	Holstein	Other	F
SRS1034354	PRJNA292867	Skin_fibroblast	Holstein	Other	F
SRS1034355	PRJNA292867	Skin_fibroblast	Holstein	Other	F
SRS1034356	PRJNA292867	Skin_fibroblast	Holstein	Other	F
SRS1034357	PRJNA292867	Skin_fibroblast	Angus	Other	F
SRS1034358	PRJNA292867	Skin_fibroblast	Angus	Other	F
SRS1034359	PRJNA292867	Skin_fibroblast	Holstein	Other	F
SRS1034360	PRJNA292867	Skin_fibroblast	Angus	Other	F
SRS1034361	PRJNA292867	Skin_fibroblast	Angus	Other	F
SRS1034362	PRJNA292867	Skin_fibroblast	Angus	Other	F
SRS1034363	PRJNA292867	Skin_fibroblast	Angus	Other	F
SRS1034364	PRJNA292867	Skin_fibroblast	Angus	Other	F
SRS1034365	PRJNA292867	Skin_fibroblast	Angus	Other	F
SRS1034366	PRJNA292867	Skin_fibroblast	Angus	Other	F
SRS1034367	PRJNA292867	Skin_fibroblast	Angus	Other	F
SRS1034368	PRJNA292867	Skin_fibroblast	Angus	Other	F
SRS1034369	PRJNA292867	Skin_fibroblast	Angus	Other	F
SRS1046445	PRJNA273618	Jejunum	Holstein	Alimentary_canal	M
SRS1046446	PRJNA273618	Jejunum	Holstein	Alimentary_canal	M
SRS1046447	PRJNA273618	Jejunum	Holstein	Alimentary_canal	M
SRS1046448	PRJNA273618	Jejunum	Holstein	Alimentary_canal	M
SRS1046450	PRJNA273618	Jejunum	Holstein	Alimentary_canal	M
SRS1046451	PRJNA273618	Jejunum	Holstein	Alimentary_canal	M
SRS1046452	PRJNA273618	Jejunum	Holstein	Alimentary_canal	M
SRS1046453	PRJNA273618	Jejunum	Holstein	Alimentary_canal	M
SRS1046454	PRJNA273618	Jejunum	Holstein	Alimentary_canal	M
SRS1046455	PRJNA273618	Jejunum	Holstein	Alimentary_canal	M
SRS1046456	PRJNA273618	Jejunum	Holstein	Alimentary_canal	M
SRS1046457	PRJNA273618	Jejunum	Holstein	Alimentary_canal	M
SRS1051842	PRJNA294306	Ovarian_follicle	Hereford	Female_Reproductive/Embryo	F
SRS1051843	PRJNA294306	Ovarian_follicle	Hereford	Female_Reproductive/Embryo	F
SRS1051844	PRJNA294306	Lymph_node	Hereford	Blood/Immune	F
SRS1051845	PRJNA294306	Tongue	Hereford	Other	F
SRS1051846	PRJNA294306	White_blood	Hereford	Blood/Immune	F
SRS1051847	PRJNA294306	Cancer_eye	Hereford	Other	F
SRS1051848	PRJNA294306	Bone_marrow	Hereford	Blood/Immune	F
SRS1051849	PRJNA294306	Reticulum	Hereford	Alimentary_canal	F
SRS1051850	PRJNA294306	Rumen_content	Hereford	Alimentary_canal	F
SRS1051851	PRJNA294306	Rumen_papillae	Hereford	Alimentary_canal	F
SRS1051852	PRJNA294306	Jejunum	Hereford	Alimentary_canal	F
SRS1051853	PRJNA294306	Omasum	Hereford	Alimentary_canal	F
SRS1051854	PRJNA294306	Ileum	Hereford	Alimentary_canal	F
SRS1051855	PRJNA294306	Duodenum	Hereford	Alimentary_canal	F
SRS1051856	PRJNA294306	Spleen	Hereford	Blood/Immune	F
SRS1051857	PRJNA294306	Caecum	Hereford	Alimentary_canal	F
SRS1051858	PRJNA294306	Descending_colon	Hereford	Alimentary_canal	F
SRS1051859	PRJNA294306	Ascending_colon	Hereford	Alimentary_canal	F
SRS1051860	PRJNA294306	Abomasum	Hereford	Alimentary_canal	F
SRS1051861	PRJNA294306	Muscle	Hereford	Muscle/Heart	F
SRS1051862	PRJNA294306	Muscle	Hereford	Muscle/Heart	F
SRS1051863	PRJNA294306	Muscle	Hereford	Muscle/Heart	F
SRS1051864	PRJNA294306	Muscle	Hereford	Muscle/Heart	F
SRS1051865	PRJNA294306	Muscle	Hereford	Muscle/Heart	F
SRS1051866	PRJNA294306	Muscle	Hereford	Muscle/Heart	F
SRS1051867	PRJNA294306	Muscle	Hereford	Muscle/Heart	F
SRS1051868	PRJNA294306	Muscle	Hereford	Muscle/Heart	F
SRS1051869	PRJNA294306	Muscle	Hereford	Muscle/Heart	F
SRS1051871	PRJNA294306	Urethra	Hereford	Other	F
SRS1051873	PRJNA294306	Ureter	Hereford	Other	F
SRS1051875	PRJNA294306	Uterine_myometrium	Hereford	Female_Reproductive/Embryo	F
SRS1051878	PRJNA294306	Infundibulum	Hereford	Female_Reproductive/Embryo	F
SRS1051879	PRJNA294306	Isthmus	Hereford	Female_Reproductive/Embryo	F
SRS1051880	PRJNA294306	Isthmus	Hereford	Female_Reproductive/Embryo	F
SRS1051881	PRJNA294306	contralateral_ampulla	Hereford	Female_Reproductive/Embryo	F
SRS1051882	PRJNA294306	Ipsilateral_ampulla	Hereford	Female_Reproductive/Embryo	F
SRS1051883	PRJNA294306	Uterine_cauruncle	Hereford	Female_Reproductive/Embryo	F
SRS1051884	PRJNA294306	Uterine_cauruncle	Hereford	Female_Reproductive/Embryo	F
SRS1051885	PRJNA294306	Uterine_cauruncle	Hereford	Female_Reproductive/Embryo	F
SRS1051886	PRJNA294306	Corpus_luteum	Hereford	Female_Reproductive/Embryo	F
SRS1051887	PRJNA294306	Diaphragm	Hereford	Other	F
SRS1051888	PRJNA294306	Gall_bladder	Hereford	Other	F
SRS1051889	PRJNA294306	Liver	Hereford	Liver	F
SRS1051890	PRJNA294306	Esophagus	Hereford	Alimentary_canal	F
SRS1051891	PRJNA294306	Aorta	Hereford	Muscle/Heart	F
SRS1051892	PRJNA294306	Heart	Hereford	Muscle/Heart	F
SRS1051894	PRJNA294306	Lung	Hereford	Lung	F
SRS1051895	PRJNA294306	Adipose	Hereford	Adipose	F
SRS1051896	PRJNA294306	Adipose	Hereford	Adipose	F
SRS1051897	PRJNA294306	Adrenal	Hereford	Other	F
SRS1051898	PRJNA294306	Kidney	Hereford	Kidney	F
SRS1051899	PRJNA294306	Kidney	Hereford	Kidney	F
SRS1051900	PRJNA294306	Temporal_cortex	Hereford	CNS	F
SRS1051901	PRJNA294306	Pons	Hereford	CNS	F
SRS1051902	PRJNA294306	Frontal_cortex	Hereford	CNS	F
SRS1051903	PRJNA294306	Cerebral_cortex	Hereford	CNS	F
SRS1051904	PRJNA294306	Cerebellum	Hereford	CNS	F
SRS1051905	PRJNA294306	Pigment_epithelium_eye	Hereford	Other	F
SRS1051906	PRJNA294306	SME	Hereford	Other	F
SRS1051907	PRJNA294306	Salivary_gland	Hereford	Other	F
SRS1051908	PRJNA294306	Pituitary	Hereford	Pituitary	F
SRS1051909	PRJNA294306	Pituitary	Hereford	Pituitary	F
SRS1051910	PRJNA294306	Lymph_node	Hereford	Blood/Immune	F
SRS1051911	PRJNA294306	Trachea	Hereford	Other	F
SRS1051912	PRJNA294306	Larynx_cartilage	Hereford	Other	F
SRS1051913	PRJNA294306	Tongue	Hereford	Other	F
SRS1051916	PRJNA294306	Mixed	Hereford	Other	F
SRS1051917	PRJNA294306	Jejunum	Hereford	Alimentary_canal	F
SRS1051918	PRJNA294306	Spleen	Hereford	Blood/Immune	F
SRS1051920	PRJNA294306	Ileum	Hereford	Alimentary_canal	F
SRS1051921	PRJNA294306	Muscle	Hereford	Muscle/Heart	F
SRS1051922	PRJNA294306	Infundibulum	Hereford	Female_Reproductive/Embryo	F
SRS1051923	PRJNA294306	Muscle	Hereford	Muscle/Heart	F
SRS1051924	PRJNA294306	Uterine_cauruncle	Hereford	Female_Reproductive/Embryo	F
SRS1051925	PRJNA294306	Gall_bladder	Hereford	Other	F
SRS1051926	PRJNA294306	Ampulla	Hereford	Female_Reproductive/Embryo	F
SRS1051927	PRJNA294306	Uterine_cauruncle	Hereford	Female_Reproductive/Embryo	F
SRS1051928	PRJNA294306	Liver	Hereford	Liver	F
SRS1051929	PRJNA294306	Heart	Hereford	Muscle/Heart	F
SRS1051930	PRJNA294306	Kidney	Hereford	Kidney	F
SRS1051931	PRJNA294306	Pons	Hereford	CNS	F
SRS1051932	PRJNA294306	Cerebral_cortex	Hereford	CNS	F
SRS1051933	PRJNA294306	Lymph_node	Hereford	Blood/Immune	F
SRS1072480	PRJNA272725	Pharyngeal_tonsil	Angus x Hereford	Other	Unknown
SRS1072481	PRJNA272725	Nasal_pharynx	Angus x Hereford	Other	Unknown
SRS1072482	PRJNA272725	Lymph_node	Angus x Hereford	Blood/Immune	Unknown
SRS1072483	PRJNA272725	Lung	Angus x Hereford	Lung	Unknown
SRS1072484	PRJNA272725	Lung	Angus x Hereford	Lung	Unknown
SRS1072485	PRJNA272725	Pharyngeal_tonsil	Angus x Hereford	Other	Unknown
SRS1072486	PRJNA272725	Nasal_pharynx	Angus x Hereford	Other	Unknown
SRS1072487	PRJNA272725	Lymph_node	Angus x Hereford	Blood/Immune	Unknown
SRS1072488	PRJNA272725	Lung	Angus x Hereford	Lung	Unknown
SRS1072489	PRJNA272725	Lung	Angus x Hereford	Lung	Unknown
SRS1072490	PRJNA272725	Pharyngeal_tonsil	Angus x Hereford	Other	Unknown
SRS1072491	PRJNA272725	Nasal_pharynx	Angus x Hereford	Other	Unknown
SRS1072492	PRJNA272725	Lymph_node	Angus x Hereford	Blood/Immune	Unknown
SRS1072493	PRJNA272725	Lung	Angus x Hereford	Lung	Unknown
SRS1072494	PRJNA272725	Lung	Angus x Hereford	Lung	Unknown
SRS1072495	PRJNA272725	Pharyngeal_tonsil	Angus x Hereford	Other	Unknown
SRS1072496	PRJNA272725	Nasal_pharynx	Angus x Hereford	Other	Unknown
SRS1072497	PRJNA272725	Lymph_node	Angus x Hereford	Blood/Immune	Unknown
SRS1072498	PRJNA272725	Lung	Angus x Hereford	Lung	Unknown
SRS1072499	PRJNA272725	Lung	Angus x Hereford	Lung	Unknown
SRS1072500	PRJNA272725	Pharyngeal_tonsil	Angus x Hereford	Other	Unknown
SRS1072501	PRJNA272725	Nasal_pharynx	Angus x Hereford	Other	Unknown
SRS1072502	PRJNA272725	Lymph_node	Angus x Hereford	Blood/Immune	Unknown
SRS1072503	PRJNA272725	Lung	Angus x Hereford	Lung	Unknown
SRS1072504	PRJNA272725	Lung	Angus x Hereford	Lung	Unknown
SRS1072505	PRJNA272725	Pharyngeal_tonsil	Angus x Hereford	Other	Unknown
SRS1072506	PRJNA272725	Nasal_pharynx	Angus x Hereford	Other	Unknown
SRS1072507	PRJNA272725	Lymph_node	Angus x Hereford	Blood/Immune	Unknown
SRS1072508	PRJNA272725	Lung	Angus x Hereford	Lung	Unknown
SRS1072509	PRJNA272725	Lung	Angus x Hereford	Lung	Unknown
SRS1072510	PRJNA272725	Pharyngeal_tonsil	Angus x Hereford	Other	Unknown
SRS1072511	PRJNA272725	Nasal_pharynx	Angus x Hereford	Other	Unknown
SRS1072512	PRJNA272725	Lymph_node	Angus x Hereford	Blood/Immune	Unknown
SRS1072513	PRJNA272725	Lung	Angus x Hereford	Lung	Unknown
SRS1072514	PRJNA272725	Lung	Angus x Hereford	Lung	Unknown
SRS1072515	PRJNA272725	Pharyngeal_tonsil	Angus x Hereford	Other	Unknown
SRS1072516	PRJNA272725	Nasal_pharynx	Angus x Hereford	Other	Unknown
SRS1072517	PRJNA272725	Lymph_node	Angus x Hereford	Blood/Immune	Unknown
SRS1072518	PRJNA272725	Lung	Angus x Hereford	Lung	Unknown
SRS1072519	PRJNA272725	Lung	Angus x Hereford	Lung	Unknown
SRS1072520	PRJNA272725	Pharyngeal_tonsil	Angus x Hereford	Other	Unknown
SRS1072521	PRJNA272725	Nasal_pharynx	Angus x Hereford	Other	Unknown
SRS1072522	PRJNA272725	Lymph_node	Angus x Hereford	Blood/Immune	Unknown
SRS1072523	PRJNA272725	Lung	Angus x Hereford	Lung	Unknown
SRS1072524	PRJNA272725	Lung	Angus x Hereford	Lung	Unknown
SRS1072525	PRJNA272725	Pharyngeal_tonsil	Angus x Hereford	Other	Unknown
SRS1072526	PRJNA272725	Nasal_pharynx	Angus x Hereford	Other	Unknown
SRS1072527	PRJNA272725	Lymph_node	Angus x Hereford	Blood/Immune	Unknown
SRS1072528	PRJNA272725	Lung	Angus x Hereford	Lung	Unknown
SRS1072529	PRJNA272725	Lung	Angus x Hereford	Lung	Unknown
SRS1072530	PRJNA272725	Pharyngeal_tonsil	Angus x Hereford	Other	Unknown
SRS1072531	PRJNA272725	Nasal_pharynx	Angus x Hereford	Other	Unknown
SRS1072532	PRJNA272725	Lymph_node	Angus x Hereford	Blood/Immune	Unknown
SRS1072533	PRJNA272725	Lung	Angus x Hereford	Lung	Unknown
SRS1072534	PRJNA272725	Lung	Angus x Hereford	Lung	Unknown
SRS1072535	PRJNA272725	Pharyngeal_tonsil	Angus x Hereford	Other	Unknown
SRS1072536	PRJNA272725	Nasal_pharynx	Angus x Hereford	Other	Unknown
SRS1072537	PRJNA272725	Lymph_node	Angus x Hereford	Blood/Immune	Unknown
SRS1072538	PRJNA272725	Lung	Angus x Hereford	Lung	Unknown
SRS1072539	PRJNA272725	Lung	Angus x Hereford	Lung	Unknown
SRS1072540	PRJNA272725	Pharyngeal_tonsil	Angus x Hereford	Other	Unknown
SRS1072541	PRJNA272725	Nasal_pharynx	Angus x Hereford	Other	Unknown
SRS1072542	PRJNA272725	Lymph_node	Angus x Hereford	Blood/Immune	Unknown
SRS1072543	PRJNA272725	Lung	Angus x Hereford	Lung	Unknown
SRS1072544	PRJNA272725	Lung	Angus x Hereford	Lung	Unknown
SRS1072545	PRJNA272725	Pharyngeal_tonsil	Angus x Hereford	Other	Unknown
SRS1072546	PRJNA272725	Nasal_pharynx	Angus x Hereford	Other	Unknown
SRS1072547	PRJNA272725	Lymph_node	Angus x Hereford	Blood/Immune	Unknown
SRS1072548	PRJNA272725	Lung	Angus x Hereford	Lung	Unknown
SRS1072549	PRJNA272725	Lung	Angus x Hereford	Lung	Unknown
SRS1072550	PRJNA272725	Nasal_pharynx	Angus x Hereford	Other	Unknown
SRS1072551	PRJNA272725	Lymph_node	Angus x Hereford	Blood/Immune	Unknown
SRS1072552	PRJNA272725	Lung	Angus x Hereford	Lung	Unknown
SRS1072553	PRJNA272725	Pharyngeal_tonsil	Angus x Hereford	Other	Unknown
SRS1072554	PRJNA272725	Lung	Angus x Hereford	Lung	Unknown
SRS1072555	PRJNA272725	Pharyngeal_tonsil	Angus x Hereford	Other	Unknown
SRS1072556	PRJNA272725	Nasal_pharynx	Angus x Hereford	Other	Unknown
SRS1072557	PRJNA272725	Lymph_node	Angus x Hereford	Blood/Immune	Unknown
SRS1072558	PRJNA272725	Lung	Angus x Hereford	Lung	Unknown
SRS1072559	PRJNA272725	Lung	Angus x Hereford	Lung	Unknown
SRS1072560	PRJNA272725	Pharyngeal_tonsil	Angus x Hereford	Other	Unknown
SRS1072561	PRJNA272725	Nasal_pharynx	Angus x Hereford	Other	Unknown
SRS1072562	PRJNA272725	Lymph_node	Angus x Hereford	Blood/Immune	Unknown
SRS1072563	PRJNA272725	Lung	Angus x Hereford	Lung	Unknown
SRS1072564	PRJNA272725	Lung	Angus x Hereford	Lung	Unknown
SRS1072565	PRJNA272725	Pharyngeal_tonsil	Angus x Hereford	Other	Unknown
SRS1072566	PRJNA272725	Nasal_pharynx	Angus x Hereford	Other	Unknown
SRS1072567	PRJNA272725	Lymph_node	Angus x Hereford	Blood/Immune	Unknown
SRS1072568	PRJNA272725	Lung	Angus x Hereford	Lung	Unknown
SRS1072569	PRJNA272725	Lung	Angus x Hereford	Lung	Unknown
SRS1072570	PRJNA272725	Pharyngeal_tonsil	Angus x Hereford	Other	Unknown
SRS1072571	PRJNA272725	Nasal_pharynx	Angus x Hereford	Other	Unknown
SRS1072572	PRJNA272725	Lymph_node	Angus x Hereford	Blood/Immune	Unknown
SRS1072573	PRJNA272725	Lung	Angus x Hereford	Lung	Unknown
SRS1072574	PRJNA272725	Lung	Angus x Hereford	Lung	Unknown
SRS1072575	PRJNA272725	Pharyngeal_tonsil	Angus x Hereford	Other	Unknown
SRS1072576	PRJNA272725	Nasal_pharynx	Angus x Hereford	Other	Unknown
SRS1072577	PRJNA272725	Lymph_node	Angus x Hereford	Blood/Immune	Unknown
SRS1072578	PRJNA272725	Lung	Angus x Hereford	Lung	Unknown
SRS1072579	PRJNA272725	Lung	Angus x Hereford	Lung	Unknown
SRS1072580	PRJNA272725	Pharyngeal_tonsil	Angus x Hereford	Other	Unknown
SRS1072581	PRJNA272725	Nasal_pharynx	Angus x Hereford	Other	Unknown
SRS1072582	PRJNA272725	Lymph_node	Angus x Hereford	Blood/Immune	Unknown
SRS1072583	PRJNA272725	Lung	Angus x Hereford	Lung	Unknown
SRS1072584	PRJNA272725	Lung	Angus x Hereford	Lung	Unknown
SRS1072585	PRJNA272725	Pharyngeal_tonsil	Angus x Hereford	Other	Unknown
SRS1072586	PRJNA272725	Nasal_pharynx	Angus x Hereford	Other	Unknown
SRS1072587	PRJNA272725	Lymph_node	Angus x Hereford	Blood/Immune	Unknown
SRS1072588	PRJNA272725	Lung	Angus x Hereford	Lung	Unknown
SRS1072589	PRJNA272725	Lung	Angus x Hereford	Lung	Unknown
SRS1072590	PRJNA272725	Pharyngeal_tonsil	Angus x Hereford	Other	Unknown
SRS1072591	PRJNA272725	Nasal_pharynx	Angus x Hereford	Other	Unknown
SRS1072592	PRJNA272725	Lymph_node	Angus x Hereford	Blood/Immune	Unknown
SRS1072593	PRJNA272725	Lung	Angus x Hereford	Lung	Unknown
SRS1072594	PRJNA272725	Lung	Angus x Hereford	Lung	Unknown
SRS1098356	PRJNA200354	Ovary	Chinese yellow cattle	Female_Reproductive/Embryo	F
SRS1111854	PRJNA298446	Milk_cell	Holstein	Mammary	F
SRS1111999	PRJNA298446	Milk_cell	Holstein	Mammary	F
SRS1112102	PRJNA298446	Milk_cell	Holstein	Mammary	F
SRS1112121	PRJNA298446	Milk_cell	Holstein	Mammary	F
SRS1115943	PRJNA298914	Corpus_luteum	Holstein	Female_Reproductive/Embryo	F
SRS1115944	PRJNA298914	Corpus_luteum	Holstein	Female_Reproductive/Embryo	F
SRS1115945	PRJNA298914	Corpus_luteum	Holstein	Female_Reproductive/Embryo	F
SRS1115946	PRJNA298914	Corpus_luteum	Holstein	Female_Reproductive/Embryo	F
SRS1115947	PRJNA298914	Corpus_luteum	Holstein	Female_Reproductive/Embryo	F
SRS1115948	PRJNA298914	Corpus_luteum	Holstein	Female_Reproductive/Embryo	F
SRS1115949	PRJNA298914	Corpus_luteum	Holstein	Female_Reproductive/Embryo	F
SRS1115950	PRJNA298914	Corpus_luteum	Holstein	Female_Reproductive/Embryo	F
SRS1115951	PRJNA298914	Corpus_luteum	Holstein	Female_Reproductive/Embryo	F
SRS1115952	PRJNA298914	Corpus_luteum	Holstein	Female_Reproductive/Embryo	F
SRS1115953	PRJNA298914	Corpus_luteum	Holstein	Female_Reproductive/Embryo	F
SRS1115954	PRJNA298914	Corpus_luteum	Holstein	Female_Reproductive/Embryo	F
SRS1115955	PRJNA298914	Uterine_horn	Holstein	Female_Reproductive/Embryo	F
SRS1115956	PRJNA298914	Uterine_horn	Holstein	Female_Reproductive/Embryo	F
SRS1115957	PRJNA298914	Uterine_horn	Holstein	Female_Reproductive/Embryo	F
SRS1115958	PRJNA298914	Uterine_horn	Holstein	Female_Reproductive/Embryo	F
SRS1115959	PRJNA298914	Uterine_horn	Holstein	Female_Reproductive/Embryo	F
SRS1115960	PRJNA298914	Uterine_horn	Holstein	Female_Reproductive/Embryo	F
SRS1115961	PRJNA298914	Uterine_horn	Holstein	Female_Reproductive/Embryo	F
SRS1115962	PRJNA298914	Uterine_horn	Holstein	Female_Reproductive/Embryo	F
SRS1115963	PRJNA298914	Uterine_horn	Holstein	Female_Reproductive/Embryo	F
SRS1115964	PRJNA298914	Uterine_horn	Holstein	Female_Reproductive/Embryo	F
SRS1115965	PRJNA298914	Uterine_horn	Holstein	Female_Reproductive/Embryo	F
SRS1115966	PRJNA298914	Uterine_horn	Holstein	Female_Reproductive/Embryo	F
SRS1115967	PRJNA298914	Uterine_horn	Holstein	Female_Reproductive/Embryo	F
SRS1115968	PRJNA298914	Uterine_horn	Holstein	Female_Reproductive/Embryo	F
SRS1120880	PRJNA299183	Uterine_cauruncle	Holstein	Female_Reproductive/Embryo	Unknown
SRS1120881	PRJNA299183	Uterine_cauruncle	Holstein	Female_Reproductive/Embryo	Unknown
SRS1120882	PRJNA299183	Uterine_cauruncle	Holstein	Female_Reproductive/Embryo	Unknown
SRS1120883	PRJNA299183	Uterine_cauruncle	Holstein	Female_Reproductive/Embryo	Unknown
SRS1120884	PRJNA299183	Uterine_cauruncle	Holstein	Female_Reproductive/Embryo	Unknown
SRS1120885	PRJNA299183	Uterine_cauruncle	Holstein	Female_Reproductive/Embryo	Unknown
SRS1120886	PRJNA299183	Uterine_cauruncle	Holstein	Female_Reproductive/Embryo	Unknown
SRS1120887	PRJNA299183	Uterine_cauruncle	Holstein	Female_Reproductive/Embryo	Unknown
SRS1120888	PRJNA299183	Uterine_cauruncle	Holstein	Female_Reproductive/Embryo	Unknown
SRS1120889	PRJNA299183	Uterine_cauruncle	Holstein	Female_Reproductive/Embryo	Unknown
SRS1120890	PRJNA299183	Uterine_cauruncle	Holstein	Female_Reproductive/Embryo	Unknown
SRS1120891	PRJNA299183	Uterine_cauruncle	Holstein	Female_Reproductive/Embryo	Unknown
SRS1120892	PRJNA299183	Uterine_cauruncle	Holstein	Female_Reproductive/Embryo	Unknown
SRS1120893	PRJNA299183	Uterine_cauruncle	Holstein	Female_Reproductive/Embryo	Unknown
SRS1120894	PRJNA299183	Uterine_cauruncle	Holstein	Female_Reproductive/Embryo	Unknown
SRS1120895	PRJNA299183	Uterine_cauruncle	Holstein	Female_Reproductive/Embryo	Unknown
SRS1120896	PRJNA299183	Uterine_cauruncle	Holstein	Female_Reproductive/Embryo	Unknown
SRS1120897	PRJNA299183	Uterine_cauruncle	Holstein	Female_Reproductive/Embryo	Unknown
SRS1120898	PRJNA299183	Uterine_cauruncle	Holstein	Female_Reproductive/Embryo	Unknown
SRS1120899	PRJNA299183	Uterine_cauruncle	Holstein	Female_Reproductive/Embryo	Unknown
SRS1120900	PRJNA299183	Uterine_cauruncle	Holstein	Female_Reproductive/Embryo	Unknown
SRS1120901	PRJNA299183	Uterine_cauruncle	Holstein	Female_Reproductive/Embryo	Unknown
SRS1120902	PRJNA299183	Uterine_cauruncle	Holstein	Female_Reproductive/Embryo	Unknown
SRS1120903	PRJNA299183	Uterine_cauruncle	Holstein	Female_Reproductive/Embryo	Unknown
SRS1120904	PRJNA299183	Uterine_cauruncle	Holstein	Female_Reproductive/Embryo	Unknown
SRS1120905	PRJNA299183	Uterine_cauruncle	Holstein	Female_Reproductive/Embryo	Unknown
SRS1120906	PRJNA299183	Uterine_cauruncle	Holstein	Female_Reproductive/Embryo	Unknown
SRS1120907	PRJNA299183	Uterine_cauruncle	Holstein	Female_Reproductive/Embryo	Unknown
SRS1120908	PRJNA299183	Uterine_cauruncle	Holstein	Female_Reproductive/Embryo	Unknown
SRS1120909	PRJNA299183	Uterine_cauruncle	Holstein	Female_Reproductive/Embryo	Unknown
SRS1120910	PRJNA299183	Uterine_cauruncle	Holstein	Female_Reproductive/Embryo	Unknown
SRS1120911	PRJNA299183	Uterine_cauruncle	Holstein	Female_Reproductive/Embryo	Unknown
SRS1120912	PRJNA299183	Uterine_cauruncle	Holstein	Female_Reproductive/Embryo	Unknown
SRS1120913	PRJNA299183	Uterine_cauruncle	Holstein	Female_Reproductive/Embryo	Unknown
SRS1120914	PRJNA299183	Uterine_cauruncle	Holstein	Female_Reproductive/Embryo	Unknown
SRS1120915	PRJNA299183	Uterine_cauruncle	Holstein	Female_Reproductive/Embryo	Unknown
SRS1120916	PRJNA299183	Uterine_cauruncle	Holstein	Female_Reproductive/Embryo	Unknown
SRS1120917	PRJNA299183	Uterine_cauruncle	Holstein	Female_Reproductive/Embryo	Unknown
SRS1120918	PRJNA299183	Uterine_cauruncle	Holstein	Female_Reproductive/Embryo	Unknown
SRS1120919	PRJNA299183	Uterine_cauruncle	Holstein	Female_Reproductive/Embryo	Unknown
SRS1120920	PRJNA299183	Uterine_cauruncle	Holstein	Female_Reproductive/Embryo	Unknown
SRS1120921	PRJNA299183	Uterine_cauruncle	Holstein	Female_Reproductive/Embryo	Unknown
SRS1120922	PRJNA299183	Uterine_cauruncle	Holstein	Female_Reproductive/Embryo	Unknown
SRS1120923	PRJNA299183	Uterine_cauruncle	Holstein	Female_Reproductive/Embryo	Unknown
SRS1120924	PRJNA299183	Uterine_cauruncle	Holstein	Female_Reproductive/Embryo	Unknown
SRS1120925	PRJNA299183	Uterine_cauruncle	Holstein	Female_Reproductive/Embryo	Unknown
SRS1120926	PRJNA299183	Uterine_cauruncle	Holstein	Female_Reproductive/Embryo	Unknown
SRS1120927	PRJNA299183	Uterine_cauruncle	Holstein	Female_Reproductive/Embryo	Unknown
SRS1120928	PRJNA299183	Uterine_cauruncle	Holstein	Female_Reproductive/Embryo	Unknown
SRS1120929	PRJNA299183	Uterine_cauruncle	Holstein	Female_Reproductive/Embryo	Unknown
SRS1120930	PRJNA299183	Uterine_cauruncle	Holstein	Female_Reproductive/Embryo	Unknown
SRS1120931	PRJNA299183	Uterine_cauruncle	Holstein	Female_Reproductive/Embryo	Unknown
SRS1120932	PRJNA299183	Allantois	Holstein	Female_Reproductive/Embryo	Unknown
SRS1120933	PRJNA299183	Allantois	Holstein	Female_Reproductive/Embryo	Unknown
SRS1120934	PRJNA299183	Allantois	Holstein	Female_Reproductive/Embryo	Unknown
SRS1120935	PRJNA299183	Allantois	Holstein	Female_Reproductive/Embryo	Unknown
SRS1120936	PRJNA299183	Allantois	Holstein	Female_Reproductive/Embryo	Unknown
SRS1120937	PRJNA299183	Allantois	Holstein	Female_Reproductive/Embryo	Unknown
SRS1120938	PRJNA299183	Allantois	Holstein	Female_Reproductive/Embryo	Unknown
SRS1120939	PRJNA299183	Allantois	Holstein	Female_Reproductive/Embryo	Unknown
SRS1120940	PRJNA299183	Allantois	Holstein	Female_Reproductive/Embryo	Unknown
SRS1120941	PRJNA299183	Chorion	Holstein	Female_Reproductive/Embryo	Unknown
SRS1120942	PRJNA299183	Chorion	Holstein	Female_Reproductive/Embryo	Unknown
SRS1120943	PRJNA299183	Chorion	Holstein	Female_Reproductive/Embryo	Unknown
SRS1120944	PRJNA299183	Chorion	Holstein	Female_Reproductive/Embryo	Unknown
SRS1120945	PRJNA299183	Chorion	Holstein	Female_Reproductive/Embryo	Unknown
SRS1120946	PRJNA299183	Chorion	Holstein	Female_Reproductive/Embryo	Unknown
SRS1120947	PRJNA299183	Chorion	Holstein	Female_Reproductive/Embryo	Unknown
SRS1120948	PRJNA299183	Chorion	Holstein	Female_Reproductive/Embryo	Unknown
SRS1120949	PRJNA299183	Chorion	Holstein	Female_Reproductive/Embryo	Unknown
SRS1120950	PRJNA299183	Chorion	Holstein	Female_Reproductive/Embryo	Unknown
SRS1120951	PRJNA299183	Extra-embryonic tissue	Holstein	Female_Reproductive/Embryo	Unknown
SRS1120952	PRJNA299183	Extra-embryonic tissue	Holstein	Female_Reproductive/Embryo	Unknown
SRS1120953	PRJNA299183	Extra-embryonic tissue	Holstein	Female_Reproductive/Embryo	Unknown
SRS1120954	PRJNA299183	Extra-embryonic tissue	Holstein	Female_Reproductive/Embryo	Unknown
SRS1120955	PRJNA299183	Extra-embryonic tissue	Holstein	Female_Reproductive/Embryo	Unknown
SRS1120956	PRJNA299183	Extra-embryonic tissue	Holstein	Female_Reproductive/Embryo	Unknown
SRS1120957	PRJNA299183	Extra-embryonic tissue	Holstein	Female_Reproductive/Embryo	Unknown
SRS1120958	PRJNA299183	Extra-embryonic tissue	Holstein	Female_Reproductive/Embryo	Unknown
SRS1120959	PRJNA299183	Extra-embryonic tissue	Holstein	Female_Reproductive/Embryo	Unknown
SRS1120960	PRJNA299183	Extra-embryonic tissue	Holstein	Female_Reproductive/Embryo	Unknown
SRS1120961	PRJNA299183	Extra-embryonic tissue	Holstein	Female_Reproductive/Embryo	Unknown
SRS1120962	PRJNA299183	Extra-embryonic tissue	Holstein	Female_Reproductive/Embryo	Unknown
SRS1120963	PRJNA299183	Extra-embryonic tissue	Holstein	Female_Reproductive/Embryo	Unknown
SRS1120964	PRJNA299183	Chorion	Holstein	Female_Reproductive/Embryo	Unknown
SRS1120965	PRJNA299183	Extra-embryonic tissue	Holstein	Female_Reproductive/Embryo	Unknown
SRS1120966	PRJNA299183	Chorion	Holstein	Female_Reproductive/Embryo	Unknown
SRS1131013	PRJNA299685	Ileum	Holstein	Alimentary_canal	M
SRS1131014	PRJNA299685	Ileum	Holstein	Alimentary_canal	M
SRS1131015	PRJNA299685	Ileum	Holstein	Alimentary_canal	M
SRS1131016	PRJNA299685	Ileum	Holstein	Alimentary_canal	M
SRS1131017	PRJNA299685	Ileum	Holstein	Alimentary_canal	M
SRS1131018	PRJNA299685	Ileum	Holstein	Alimentary_canal	M
SRS1131019	PRJNA299685	Ileum	Holstein	Alimentary_canal	M
SRS1131020	PRJNA299685	Ileum	Holstein	Alimentary_canal	M
SRS1131021	PRJNA299685	Ileum	Holstein	Alimentary_canal	M
SRS1131022	PRJNA299685	Ileum	Holstein	Alimentary_canal	M
SRS1131023	PRJNA299685	Ileum	Holstein	Alimentary_canal	M
SRS1131024	PRJNA299685	Ileum	Holstein	Alimentary_canal	M
SRS1131025	PRJNA299685	Ileum	Holstein	Alimentary_canal	M
SRS1131026	PRJNA299685	Ileum	Holstein	Alimentary_canal	M
SRS1131027	PRJNA299685	Ileum	Holstein	Alimentary_canal	M
SRS1131028	PRJNA299685	Ileum	Holstein	Alimentary_canal	M
SRS1131029	PRJNA299685	Ileum	Holstein	Alimentary_canal	M
SRS1131030	PRJNA299685	Ileum	Holstein	Alimentary_canal	M
SRS1131031	PRJNA299685	Jejunum	Holstein	Alimentary_canal	M
SRS1131032	PRJNA299685	Jejunum	Holstein	Alimentary_canal	M
SRS1131033	PRJNA299685	Jejunum	Holstein	Alimentary_canal	M
SRS1131034	PRJNA299685	Jejunum	Holstein	Alimentary_canal	M
SRS1131035	PRJNA299685	Jejunum	Holstein	Alimentary_canal	M
SRS1131036	PRJNA299685	Jejunum	Holstein	Alimentary_canal	M
SRS1131037	PRJNA299685	Jejunum	Holstein	Alimentary_canal	M
SRS1131038	PRJNA299685	Jejunum	Holstein	Alimentary_canal	M
SRS1131039	PRJNA299685	Jejunum	Holstein	Alimentary_canal	M
SRS1131040	PRJNA299685	Jejunum	Holstein	Alimentary_canal	M
SRS1131041	PRJNA299685	Jejunum	Holstein	Alimentary_canal	M
SRS1131042	PRJNA299685	Jejunum	Holstein	Alimentary_canal	M
SRS1131043	PRJNA299685	Jejunum	Holstein	Alimentary_canal	M
SRS1131044	PRJNA299685	Jejunum	Holstein	Alimentary_canal	M
SRS1131045	PRJNA299685	Jejunum	Holstein	Alimentary_canal	M
SRS1131046	PRJNA299685	Jejunum	Holstein	Alimentary_canal	M
SRS1131047	PRJNA299685	Jejunum	Holstein	Alimentary_canal	M
SRS1131048	PRJNA299685	Jejunum	Holstein	Alimentary_canal	M
SRS1131049	PRJNA299685	Jejunum	Holstein	Alimentary_canal	M
SRS1131050	PRJNA299685	Jejunum	Holstein	Alimentary_canal	M
SRS1131051	PRJNA299685	Jejunum	Holstein	Alimentary_canal	M
SRS1131052	PRJNA299685	Jejunum	Holstein	Alimentary_canal	M
SRS1131053	PRJNA299685	Jejunum	Holstein	Alimentary_canal	M
SRS1131054	PRJNA299685	Jejunum	Holstein	Alimentary_canal	M
SRS1131055	PRJNA299685	Jejunum	Holstein	Alimentary_canal	M
SRS1131056	PRJNA299685	Jejunum	Holstein	Alimentary_canal	M
SRS1131057	PRJNA299685	Jejunum	Holstein	Alimentary_canal	M
SRS1131058	PRJNA299685	Jejunum	Holstein	Alimentary_canal	M
SRS1131059	PRJNA299685	Jejunum	Holstein	Alimentary_canal	M
SRS1131060	PRJNA299685	Jejunum	Holstein	Alimentary_canal	M
SRS1131061	PRJNA299685	Jejunum	Holstein	Alimentary_canal	M
SRS1131062	PRJNA299685	Jejunum	Holstein	Alimentary_canal	M
SRS1131063	PRJNA299685	Jejunum	Holstein	Alimentary_canal	M
SRS1131064	PRJNA299685	Jejunum	Holstein	Alimentary_canal	M
SRS1131065	PRJNA299685	Jejunum	Holstein	Alimentary_canal	M
SRS1131066	PRJNA299685	Rumen	Holstein	Alimentary_canal	M
SRS1131067	PRJNA299685	Rumen	Holstein	Alimentary_canal	M
SRS1131068	PRJNA299685	Rumen	Holstein	Alimentary_canal	M
SRS1131069	PRJNA299685	Rumen	Holstein	Alimentary_canal	M
SRS1131070	PRJNA299685	Rumen	Holstein	Alimentary_canal	M
SRS1131071	PRJNA299685	Rumen	Holstein	Alimentary_canal	M
SRS1131072	PRJNA299685	Rumen	Holstein	Alimentary_canal	M
SRS1131073	PRJNA299685	Rumen	Holstein	Alimentary_canal	M
SRS1131074	PRJNA299685	Rumen	Holstein	Alimentary_canal	M
SRS1131075	PRJNA299685	Rumen	Holstein	Alimentary_canal	M
SRS1131076	PRJNA299685	Rumen	Holstein	Alimentary_canal	M
SRS1131077	PRJNA299685	Rumen	Holstein	Alimentary_canal	M
SRS1131078	PRJNA299685	Rumen	Holstein	Alimentary_canal	M
SRS1131079	PRJNA299685	Rumen	Holstein	Alimentary_canal	M
SRS1131080	PRJNA299685	Rumen	Holstein	Alimentary_canal	M
SRS1131081	PRJNA299685	Rumen	Holstein	Alimentary_canal	M
SRS1131082	PRJNA299685	Rumen	Holstein	Alimentary_canal	M
SRS1131083	PRJNA299685	Rumen	Holstein	Alimentary_canal	M
SRS1136003	PRJNA300273	Ileum	Holstein	Alimentary_canal	M
SRS1136004	PRJNA300273	Ileum	Holstein	Alimentary_canal	M
SRS1136005	PRJNA300273	Ileum	Holstein	Alimentary_canal	M
SRS1136006	PRJNA300273	Ileum	Holstein	Alimentary_canal	M
SRS1136007	PRJNA300273	Ileum	Holstein	Alimentary_canal	M
SRS1136008	PRJNA300273	Ileum	Holstein	Alimentary_canal	M
SRS1136009	PRJNA300273	Ileum	Holstein	Alimentary_canal	M
SRS1136010	PRJNA300273	Ileum	Holstein	Alimentary_canal	M
SRS1136011	PRJNA300273	Ileum	Holstein	Alimentary_canal	M
SRS1136013	PRJNA300273	Ileum	Holstein	Alimentary_canal	M
SRS1140624	PRJNA300570	Ileum	Unknown	Alimentary_canal	Unknown
SRS1140625	PRJNA300570	Ileum	Unknown	Alimentary_canal	Unknown
SRS1140626	PRJNA300570	Ileum	Unknown	Alimentary_canal	Unknown
SRS1140627	PRJNA300570	Ileum	Unknown	Alimentary_canal	Unknown
SRS1140628	PRJNA300570	Ileum	Unknown	Alimentary_canal	Unknown
SRS1140629	PRJNA300570	Ileum	Unknown	Alimentary_canal	Unknown
SRS1140630	PRJNA300570	Ileum	Unknown	Alimentary_canal	Unknown
SRS1140631	PRJNA300570	Ileum	Unknown	Alimentary_canal	Unknown
SRS1140632	PRJNA300570	Ileum	Unknown	Alimentary_canal	Unknown
SRS1140633	PRJNA300570	Ileum	Unknown	Alimentary_canal	Unknown
SRS1140634	PRJNA300570	Ileum	Unknown	Alimentary_canal	Unknown
SRS1140635	PRJNA300570	Ileum	Unknown	Alimentary_canal	Unknown
SRS1140636	PRJNA300570	Ileum	Unknown	Alimentary_canal	Unknown
SRS1140637	PRJNA300570	Ileum	Unknown	Alimentary_canal	Unknown
SRS1140638	PRJNA300570	Ileum	Unknown	Alimentary_canal	Unknown
SRS1140639	PRJNA300570	Ileum	Unknown	Alimentary_canal	Unknown
SRS1140640	PRJNA300570	Ileum	Unknown	Alimentary_canal	Unknown
SRS1140641	PRJNA300570	Ileum	Unknown	Alimentary_canal	Unknown
SRS1140642	PRJNA300570	Ileum	Unknown	Alimentary_canal	Unknown
SRS1140643	PRJNA300570	Ileum	Unknown	Alimentary_canal	Unknown
SRS1140644	PRJNA300570	Ileum	Unknown	Alimentary_canal	Unknown
SRS1140645	PRJNA300570	Ileum	Unknown	Alimentary_canal	Unknown
SRS1140646	PRJNA300570	Ileum	Unknown	Alimentary_canal	Unknown
SRS1140647	PRJNA300570	Ileum	Unknown	Alimentary_canal	Unknown
SRS1140648	PRJNA300570	Ileum	Unknown	Alimentary_canal	Unknown
SRS1140649	PRJNA300570	Ileum	Unknown	Alimentary_canal	Unknown
SRS1140650	PRJNA300570	Ileum	Unknown	Alimentary_canal	Unknown
SRS1140651	PRJNA300570	Ileum	Unknown	Alimentary_canal	Unknown
SRS1140652	PRJNA300570	Ileum	Unknown	Alimentary_canal	Unknown
SRS1140653	PRJNA300570	Ileum	Unknown	Alimentary_canal	Unknown
SRS1140654	PRJNA300570	Ileum	Unknown	Alimentary_canal	Unknown
SRS1140655	PRJNA300570	Ileum	Unknown	Alimentary_canal	Unknown
SRS1140656	PRJNA300570	Ileum	Unknown	Alimentary_canal	Unknown
SRS1140657	PRJNA300570	Ileum	Unknown	Alimentary_canal	Unknown
SRS1140658	PRJNA300570	Ileum	Unknown	Alimentary_canal	Unknown
SRS1140659	PRJNA300570	Ileum	Unknown	Alimentary_canal	Unknown
SRS1140660	PRJNA300570	Ileum	Unknown	Alimentary_canal	Unknown
SRS1140661	PRJNA300570	Ileum	Unknown	Alimentary_canal	Unknown
SRS1140662	PRJNA300570	Ileum	Unknown	Alimentary_canal	Unknown
SRS1140663	PRJNA300570	Ileum	Unknown	Alimentary_canal	Unknown
SRS1140664	PRJNA300570	Ileum	Unknown	Alimentary_canal	Unknown
SRS1140665	PRJNA300570	Ileum	Unknown	Alimentary_canal	Unknown
SRS1140666	PRJNA300570	Ileum	Unknown	Alimentary_canal	Unknown
SRS1140667	PRJNA300570	Ileum	Unknown	Alimentary_canal	Unknown
SRS1140668	PRJNA300570	Ileum	Unknown	Alimentary_canal	Unknown
SRS1142729	PRJNA300588	Mammary_L	Holstein	Mammary	F
SRS1145196	PRJNA300963	Oviduct	Unknown	Female_Reproductive/Embryo	F
SRS1145197	PRJNA300963	Oviduct	Unknown	Female_Reproductive/Embryo	F
SRS1145198	PRJNA300963	Oviduct	Unknown	Female_Reproductive/Embryo	F
SRS1145199	PRJNA300963	Oviduct	Unknown	Female_Reproductive/Embryo	F
SRS1145200	PRJNA300963	Oviduct	Unknown	Female_Reproductive/Embryo	Unknown
SRS1145201	PRJNA300963	Oviduct	Unknown	Female_Reproductive/Embryo	Unknown
SRS1145202	PRJNA300963	Oviduct	Unknown	Female_Reproductive/Embryo	Unknown
SRS1145203	PRJNA300963	Oviduct	Unknown	Female_Reproductive/Embryo	Unknown
SRS1145204	PRJNA300963	Oviduct	Unknown	Female_Reproductive/Embryo	Unknown
SRS1145205	PRJNA300963	Oviduct	Unknown	Female_Reproductive/Embryo	F
SRS1152213	PRJNA301141	Embryo	Holstein	Female_Reproductive/Embryo	F
SRS1152214	PRJNA301141	Embryo	Holstein	Female_Reproductive/Embryo	F
SRS1152215	PRJNA301141	Embryo	Holstein	Female_Reproductive/Embryo	M
SRS1152216	PRJNA301141	Embryo	Holstein	Female_Reproductive/Embryo	M
SRS1152217	PRJNA301141	Embryo	Holstein	Female_Reproductive/Embryo	M
SRS1152218	PRJNA301141	Embryo	Holstein	Female_Reproductive/Embryo	F
SRS1152219	PRJNA301141	Embryo	Holstein	Female_Reproductive/Embryo	M
SRS1152220	PRJNA301141	Embryo	Holstein	Female_Reproductive/Embryo	M
SRS1152221	PRJNA301141	Embryo	Holstein	Female_Reproductive/Embryo	F
SRS1152222	PRJNA301141	Embryo	Holstein	Female_Reproductive/Embryo	M
SRS1152223	PRJNA301141	Embryo	Holstein	Female_Reproductive/Embryo	F
SRS1152224	PRJNA301141	Embryo	Holstein	Female_Reproductive/Embryo	M
SRS1152225	PRJNA301141	Embryo	Holstein	Female_Reproductive/Embryo	F
SRS1152226	PRJNA301141	Embryo	Holstein	Female_Reproductive/Embryo	F
SRS1152227	PRJNA301141	Embryo	Holstein	Female_Reproductive/Embryo	F
SRS1152228	PRJNA301141	Embryo	Holstein	Female_Reproductive/Embryo	M
SRS1152229	PRJNA301141	Embryo	Holstein	Female_Reproductive/Embryo	F
SRS1152230	PRJNA301141	Embryo	Holstein	Female_Reproductive/Embryo	M
SRS1152231	PRJNA301141	Embryo	Holstein	Female_Reproductive/Embryo	F
SRS1152232	PRJNA301141	Embryo	Holstein	Female_Reproductive/Embryo	F
SRS1152233	PRJNA301141	Embryo	Holstein	Female_Reproductive/Embryo	M
SRS1152234	PRJNA301141	Embryo	Holstein	Female_Reproductive/Embryo	M
SRS1152235	PRJNA301141	Embryo	Holstein	Female_Reproductive/Embryo	M
SRS1152236	PRJNA301141	Embryo	Holstein	Female_Reproductive/Embryo	M
SRS1165614	PRJNA302317	Intramuscular_fat	Chinese yellow cattle	Muscle/Heart	M
SRS1165618	PRJNA302317	Intramuscular_fat	Chinese yellow cattle	Muscle/Heart	M
SRS1173050	PRJNA303131	Liver	Holstein	Liver	F
SRS1173051	PRJNA303131	Liver	Holstein	Liver	F
SRS1173052	PRJNA303131	Liver	Holstein	Liver	F
SRS1173053	PRJNA303131	Liver	Holstein	Liver	F
SRS1173054	PRJNA303131	Liver	Holstein	Liver	F
SRS1173055	PRJNA303131	Liver	Holstein	Liver	F
SRS1173056	PRJNA303131	Liver	Holstein	Liver	F
SRS1173057	PRJNA303131	Liver	Holstein	Liver	F
SRS1173064	PRJNA303131	Liver	Holstein	Liver	F
SRS1173065	PRJNA303131	Liver	Holstein	Liver	F
SRS1173066	PRJNA303131	Liver	Holstein	Liver	F
SRS1173067	PRJNA303131	Liver	Holstein	Liver	F
SRS1173068	PRJNA303131	Liver	Holstein	Liver	F
SRS1173069	PRJNA303131	Liver	Holstein	Liver	F
SRS1173070	PRJNA303131	Liver	Holstein	Liver	F
SRS1173071	PRJNA303131	Liver	Holstein	Liver	F
SRS1173072	PRJNA303131	Liver	Holstein	Liver	F
SRS1173218	PRJNA303144	Liver	Belgian Blue x Holstein	Liver	M
SRS1173731	PRJNA303144	Liver	Belgian Blue x Holstein	Liver	M
SRS1175130	PRJNA303272	Ruminal_epithelium	Yak	Alimentary_canal	Unknown
SRS1175132	PRJNA303272	Ruminal_epithelium	Yak	Alimentary_canal	Unknown
SRS1175133	PRJNA303272	Ruminal_epithelium	Yak	Alimentary_canal	Unknown
SRS1175134	PRJNA303272	Ruminal_epithelium	Yak	Alimentary_canal	Unknown
SRS1175135	PRJNA303272	Ruminal_epithelium	Yak	Alimentary_canal	Unknown
SRS1175136	PRJNA303272	Ruminal_epithelium	Yak	Alimentary_canal	Unknown
SRS1175137	PRJNA303272	Ruminal_epithelium	Yak	Alimentary_canal	Unknown
SRS1175139	PRJNA303272	Ruminal_epithelium	Yak	Alimentary_canal	Unknown
SRS1179576	PRJNA304027	Mammary_L	Holstein	Mammary	F
SRS1179577	PRJNA304027	Mammary_L	Holstein	Mammary	F
SRS1179578	PRJNA304027	Mammary_L	Holstein	Mammary	F
SRS1179579	PRJNA304027	Mammary_L	Holstein	Mammary	F
SRS1179580	PRJNA304027	Mammary_L	Holstein	Mammary	F
SRS1179581	PRJNA304027	Mammary_L	Holstein	Mammary	F
SRS1179582	PRJNA304027	Mammary_L	Holstein	Mammary	F
SRS1179583	PRJNA304027	Mammary_L	Holstein	Mammary	F
SRS1179584	PRJNA304027	Mammary_L	Holstein	Mammary	F
SRS1179585	PRJNA304027	Mammary_L	Unknown	Mammary	F
SRS1179586	PRJNA304027	Mammary_L	Unknown	Mammary	F
SRS1179587	PRJNA304027	Mammary_L	Unknown	Mammary	F
SRS1179588	PRJNA304027	Mammary_L	Unknown	Mammary	F
SRS1179589	PRJNA304027	Mammary_L	Unknown	Mammary	F
SRS1179590	PRJNA304027	Liver	Unknown	Liver	F
SRS1179591	PRJNA304027	Liver	Unknown	Liver	F
SRS1179592	PRJNA304027	Liver	Unknown	Liver	F
SRS1179593	PRJNA304027	Liver	Unknown	Liver	F
SRS1179594	PRJNA304027	Liver	Unknown	Liver	F
SRS1179595	PRJNA304027	Liver	Unknown	Liver	F
SRS1179596	PRJNA304027	Liver	Unknown	Liver	F
SRS1179597	PRJNA304027	Liver	Unknown	Liver	F
SRS1179598	PRJNA304027	Liver	Unknown	Liver	F
SRS1179599	PRJNA304027	Liver	Unknown	Liver	F
SRS1179600	PRJNA304027	Liver	Unknown	Liver	F
SRS1179601	PRJNA304027	Liver	Unknown	Liver	F
SRS1179602	PRJNA304027	Liver	Unknown	Liver	F
SRS1179603	PRJNA304027	Liver	Unknown	Liver	F
SRS1179604	PRJNA304027	Liver	Unknown	Liver	F
SRS1179605	PRJNA304027	Liver	Unknown	Liver	F
SRS1179606	PRJNA304027	Liver	Unknown	Liver	F
SRS1179607	PRJNA304027	Liver	Unknown	Liver	F
SRS1179615	PRJNA304027	Mammary_L	Holstein	Mammary	F
SRS1179616	PRJNA304027	Mammary_L	Holstein	Mammary	F
SRS1179617	PRJNA304027	Mammary_L	Holstein	Mammary	F
SRS1179618	PRJNA304027	Mammary_L	Holstein	Mammary	F
SRS1179727	PRJNA301774	Mammary_L	Holstein	Mammary	F
SRS1179728	PRJNA301774	Mammary_L	Holstein	Mammary	F
SRS1179729	PRJNA301774	Mammary_L	Holstein	Mammary	F
SRS1179730	PRJNA301774	Mammary_L	Holstein	Mammary	F
SRS1179731	PRJNA301774	Mammary_L	Holstein	Mammary	F
SRS1179733	PRJNA301774	Mammary_L	Holstein	Mammary	F
SRS1179734	PRJNA301774	Mammary_L	Holstein	Mammary	F
SRS1179735	PRJNA301774	Mammary_L	Holstein	Mammary	F
SRS1179736	PRJNA301774	Mammary_L	Holstein	Mammary	F
SRS1179737	PRJNA301774	Mammary_L	Holstein	Mammary	F
SRS1179738	PRJNA301774	Mammary_L	Holstein	Mammary	F
SRS1179739	PRJNA301774	Mammary_L	Holstein	Mammary	F
SRS1179740	PRJNA301774	Mammary_L	Holstein	Mammary	F
SRS1179741	PRJNA301774	Mammary_L	Holstein	Mammary	F
SRS1179742	PRJNA301774	Mammary_L	Holstein	Mammary	F
SRS1179743	PRJNA301774	Mammary_L	Holstein	Mammary	F
SRS1179744	PRJNA301774	Mammary_L	Holstein	Mammary	F
SRS1179745	PRJNA301774	Mammary_L	Holstein	Mammary	F
SRS1179746	PRJNA301774	Mammary_L	Holstein	Mammary	F
SRS1179747	PRJNA301774	Mammary_L	Holstein	Mammary	F
SRS1179748	PRJNA301774	Mammary_L	Holstein	Mammary	F
SRS1179749	PRJNA301774	Mammary_L	Holstein	Mammary	F
SRS1179750	PRJNA301774	Mammary_L	Holstein	Mammary	F
SRS1179751	PRJNA301774	Mammary_L	Holstein	Mammary	F
SRS1179752	PRJNA301774	Mammary_L	Holstein	Mammary	F
SRS1179753	PRJNA301774	Mammary_L	Holstein	Mammary	F
SRS1179754	PRJNA301774	Mammary_L	Holstein	Mammary	F
SRS1179755	PRJNA301774	Mammary_L	Holstein	Mammary	F
SRS1179756	PRJNA301774	Mammary_L	Holstein	Mammary	F
SRS1179757	PRJNA301774	Mammary_L	Holstein	Mammary	F
SRS1179758	PRJNA301774	Mammary_L	Holstein	Mammary	F
SRS1179759	PRJNA301774	Mammary_L	Holstein	Mammary	F
SRS1179760	PRJNA301774	Mammary_L	Holstein	Mammary	F
SRS1179761	PRJNA301774	Mammary_L	Holstein	Mammary	F
SRS1199959	PRJNA303144	Liver	Belgian Blue x Holstein	Liver	M
SRS1199960	PRJNA303144	Liver	Belgian Blue x Holstein	Liver	M
SRS1199961	PRJNA303144	Liver	Belgian Blue x Holstein	Liver	M
SRS1199962	PRJNA303144	Liver	Belgian Blue x Holstein	Liver	M
SRS1199963	PRJNA303144	Liver	Belgian Blue x Holstein	Liver	M
SRS1199964	PRJNA303144	Liver	Belgian Blue x Holstein	Liver	M
SRS1199965	PRJNA303144	Liver	Belgian Blue x Holstein	Liver	M
SRS1199966	PRJNA303144	Liver	Belgian Blue x Holstein	Liver	M
SRS1199967	PRJNA303144	Liver	Belgian Blue x Holstein	Liver	M
SRS1206435	PRJNA305942	White_blood	Holstein	Blood/Immune	F
SRS1206437	PRJNA305942	Milk_cell	Holstein	Mammary	F
SRS1206444	PRJNA305942	White_blood	Holstein	Blood/Immune	F
SRS1206446	PRJNA305942	Milk_cell	Holstein	Mammary	M
SRS1206447	PRJNA305942	White_blood	Holstein	Blood/Immune	F
SRS1206629	PRJNA305942	Milk_cell	Holstein	Mammary	F
SRS121158	PRJNA134751	Embryo	Unknown	Female_Reproductive/Embryo	Unknown
SRS121159	PRJNA134751	Embryo	Unknown	Female_Reproductive/Embryo	Unknown
SRS1212210	PRJNA306201	Skin	Yak	Other	Unknown
SRS1223707	PRJNA306201	Skin	Yak	Other	Unknown
SRS1223780	PRJNA307075	Adipose	Chinese yellow cattle	Adipose	M
SRS1229667	PRJNA307232	Mixed	Yak	Other	Unknown
SRS1229703	PRJNA307232	Mixed	Chinese yellow cattle	Other	Unknown
SRS1229748	PRJNA307293	Kidney	Unknown	Kidney	M
SRS1233994	PRJNA307579	Ruminal_epithelium	Unknown	Alimentary_canal	Unknown
SRS1233995	PRJNA307579	Ruminal_epithelium	Unknown	Alimentary_canal	Unknown
SRS1233996	PRJNA307579	Ruminal_epithelium	Unknown	Alimentary_canal	Unknown
SRS1233997	PRJNA307579	Ruminal_epithelium	Unknown	Alimentary_canal	Unknown
SRS1233998	PRJNA307579	Ruminal_epithelium	Unknown	Alimentary_canal	Unknown
SRS1233999	PRJNA307579	Ruminal_epithelium	Unknown	Alimentary_canal	Unknown
SRS1234000	PRJNA307579	Ruminal_epithelium	Unknown	Alimentary_canal	Unknown
SRS1234001	PRJNA307579	Ruminal_epithelium	Unknown	Alimentary_canal	Unknown
SRS1234002	PRJNA307579	Ruminal_epithelium	Unknown	Alimentary_canal	Unknown
SRS1234003	PRJNA307579	Ruminal_epithelium	Unknown	Alimentary_canal	Unknown
SRS1234004	PRJNA307579	Ruminal_epithelium	Unknown	Alimentary_canal	Unknown
SRS1234005	PRJNA307579	Ruminal_epithelium	Unknown	Alimentary_canal	Unknown
SRS1234006	PRJNA307579	Ruminal_epithelium	Unknown	Alimentary_canal	Unknown
SRS1234007	PRJNA307579	Ruminal_epithelium	Unknown	Alimentary_canal	Unknown
SRS1234008	PRJNA307579	Ruminal_epithelium	Unknown	Alimentary_canal	Unknown
SRS1234009	PRJNA307579	Ruminal_epithelium	Unknown	Alimentary_canal	Unknown
SRS1234010	PRJNA307579	Ruminal_epithelium	Unknown	Alimentary_canal	Unknown
SRS1234011	PRJNA307579	Ruminal_epithelium	Unknown	Alimentary_canal	Unknown
SRS1234012	PRJNA307579	Ruminal_epithelium	Unknown	Alimentary_canal	Unknown
SRS1234013	PRJNA307579	Ruminal_epithelium	Unknown	Alimentary_canal	Unknown
SRS1235657	PRJNA307305	Muscle	Gayal	Muscle/Heart	M
SRS1235659	PRJNA307305	Muscle	Gayal	Muscle/Heart	M
SRS1235660	PRJNA307305	Muscle	Gayal	Muscle/Heart	M
SRS1235661	PRJNA307305	Muscle	Gayal	Muscle/Heart	M
SRS1247542	PRJNA308746	Blood	Holstein	Blood/Immune	M
SRS1247543	PRJNA308746	Blood	Holstein	Blood/Immune	M
SRS1247544	PRJNA308746	Blood	Holstein	Blood/Immune	M
SRS1247545	PRJNA308746	Blood	Holstein	Blood/Immune	M
SRS1247546	PRJNA308746	Blood	Holstein	Blood/Immune	M
SRS1247547	PRJNA308746	Blood	Jersey	Blood/Immune	M
SRS1247548	PRJNA308746	Blood	Jersey	Blood/Immune	M
SRS1247549	PRJNA308746	Blood	Jersey	Blood/Immune	M
SRS1247550	PRJNA308746	Blood	Jersey	Blood/Immune	M
SRS1247551	PRJNA308746	Blood	Jersey	Blood/Immune	M
SRS1247552	PRJNA308746	Blood	Jersey	Blood/Immune	M
SRS1247553	PRJNA308746	Blood	Jersey	Blood/Immune	M
SRS1247554	PRJNA308746	Blood	Jersey	Blood/Immune	M
SRS1247555	PRJNA308746	Blood	Holstein	Blood/Immune	M
SRS1247556	PRJNA308746	Blood	Holstein	Blood/Immune	M
SRS1247557	PRJNA308746	Blood	Holstein	Blood/Immune	M
SRS1247558	PRJNA308746	Blood	Holstein	Blood/Immune	M
SRS1247559	PRJNA308746	Blood	Holstein	Blood/Immune	M
SRS1247560	PRJNA308746	Blood	Holstein	Blood/Immune	M
SRS1247561	PRJNA308746	Blood	Holstein	Blood/Immune	M
SRS1247562	PRJNA308746	Blood	Jersey	Blood/Immune	M
SRS1247563	PRJNA308746	Blood	Holstein	Blood/Immune	M
SRS1247564	PRJNA308746	Blood	Jersey	Blood/Immune	M
SRS1247565	PRJNA308746	Blood	Jersey	Blood/Immune	M
SRS1247566	PRJNA308746	Blood	Jersey	Blood/Immune	M
SRS1247567	PRJNA308746	Blood	Jersey	Blood/Immune	M
SRS1247568	PRJNA308746	Blood	Jersey	Blood/Immune	M
SRS1247569	PRJNA308746	Blood	Jersey	Blood/Immune	M
SRS1247570	PRJNA308746	Blood	Jersey	Blood/Immune	M
SRS1247571	PRJNA308746	Blood	Holstein	Blood/Immune	M
SRS1247572	PRJNA308746	Blood	Holstein	Blood/Immune	M
SRS1247573	PRJNA308746	Blood	Holstein	Blood/Immune	M
SRS1247574	PRJNA308746	Blood	Holstein	Blood/Immune	M
SRS1247575	PRJNA308746	Blood	Holstein	Blood/Immune	M
SRS1247576	PRJNA308746	Blood	Holstein	Blood/Immune	M
SRS1247577	PRJNA308746	Blood	Holstein	Blood/Immune	M
SRS1247578	PRJNA308746	Blood	Jersey	Blood/Immune	M
SRS1247579	PRJNA308746	Blood	Holstein	Blood/Immune	M
SRS1247580	PRJNA308746	Blood	Jersey	Blood/Immune	M
SRS1247581	PRJNA308746	Blood	Jersey	Blood/Immune	M
SRS1247582	PRJNA308746	Blood	Jersey	Blood/Immune	M
SRS1247583	PRJNA308746	Blood	Jersey	Blood/Immune	M
SRS1247584	PRJNA308746	Blood	Jersey	Blood/Immune	M
SRS1247585	PRJNA308746	Blood	Jersey	Blood/Immune	M
SRS1247586	PRJNA308746	Blood	Jersey	Blood/Immune	M
SRS1247587	PRJNA308746	Blood	Holstein	Blood/Immune	M
SRS1247588	PRJNA308746	Blood	Holstein	Blood/Immune	M
SRS1247589	PRJNA308746	Blood	Holstein	Blood/Immune	M
SRS1248656	PRJNA308847	Stem_cell	Unknown	Other	F
SRS1248657	PRJNA308847	Stem_cell	Unknown	Other	F
SRS1248658	PRJNA308847	Stem_cell	Unknown	Other	F
SRS1248659	PRJNA308847	Stem_cell	Unknown	Other	F
SRS1248660	PRJNA308847	Stem_cell	Unknown	Other	F
SRS1248661	PRJNA308847	Stem_cell	Unknown	Other	F
SRS1248662	PRJNA308847	Stem_cell	Unknown	Other	F
SRS1248663	PRJNA308847	Stem_cell	Unknown	Other	F
SRS1248664	PRJNA308847	Stem_cell	Unknown	Other	F
SRS1248665	PRJNA308847	Stem_cell	Unknown	Other	F
SRS1248666	PRJNA308847	Stem_cell	Unknown	Other	F
SRS1248667	PRJNA308847	Stem_cell	Unknown	Other	F
SRS1248668	PRJNA308847	Stem_cell	Unknown	Other	F
SRS1248669	PRJNA308847	Stem_cell	Unknown	Other	F
SRS1248670	PRJNA308847	Stem_cell	Unknown	Other	F
SRS1248671	PRJNA308847	Stem_cell	Unknown	Other	F
SRS1248672	PRJNA308847	Stem_cell	Unknown	Other	F
SRS1248673	PRJNA308847	Stem_cell	Unknown	Other	F
SRS1250884	PRJNA309050	Endometrial_stromal_cell	Holstein	Female_Reproductive/Embryo	F
SRS1250917	PRJNA309050	Endometrial_stromal_cell	Holstein	Female_Reproductive/Embryo	F
SRS1250924	PRJNA309050	Endometrial_stromal_cell	Holstein	Female_Reproductive/Embryo	F
SRS1250925	PRJNA309050	Endometrial_stromal_cell	Holstein	Female_Reproductive/Embryo	F
SRS1250926	PRJNA309050	Endometrial_stromal_cell	Holstein	Female_Reproductive/Embryo	Unknown
SRS1250927	PRJNA309050	Endometrial_stromal_cell	Holstein	Female_Reproductive/Embryo	F
SRS1251509	PRJNA309153	MDBK_cell	Unknown	Kidney	Unknown
SRS1251518	PRJNA309153	MDBK_cell	Unknown	Kidney	Unknown
SRS1251519	PRJNA309153	MDBK_cell	Unknown	Kidney	Unknown
SRS1251520	PRJNA309153	MDBK_cell	Unknown	Kidney	Unknown
SRS1251521	PRJNA309153	MDBK_cell	Unknown	Kidney	Unknown
SRS1251522	PRJNA309153	MDBK_cell	Unknown	Kidney	Unknown
SRS1251523	PRJNA309153	MDBK_cell	Unknown	Kidney	Unknown
SRS1251524	PRJNA309153	MDBK_cell	Unknown	Kidney	Unknown
SRS1251526	PRJNA309153	MDBK_cell	Unknown	Kidney	Unknown
SRS1251527	PRJNA309153	MDBK_cell	Unknown	Kidney	Unknown
SRS1251528	PRJNA309153	MDBK_cell	Unknown	Kidney	Unknown
SRS1251529	PRJNA309153	MDBK_cell	Unknown	Kidney	Unknown
SRS1254778	PRJNA309284	Kidney	Unknown	Kidney	Unknown
SRS1254779	PRJNA309284	Kidney	Unknown	Kidney	Unknown
SRS1254780	PRJNA309284	Kidney	Unknown	Kidney	Unknown
SRS1254781	PRJNA309284	Liver	Unknown	Liver	Unknown
SRS1254782	PRJNA309284	Liver	Unknown	Liver	Unknown
SRS1254783	PRJNA309284	Liver	Unknown	Liver	Unknown
SRS1254784	PRJNA309284	Heart	Unknown	Muscle/Heart	Unknown
SRS1254785	PRJNA309284	Heart	Unknown	Muscle/Heart	Unknown
SRS1254786	PRJNA309284	Heart	Unknown	Muscle/Heart	Unknown
SRS1269506	PRJNA310207	Placenta	Bos indicus x Bos taurus	Female_Reproductive/Embryo	Unknown
SRS1269507	PRJNA310207	Placenta	Bos indicus x Bos taurus	Female_Reproductive/Embryo	Unknown
SRS1269508	PRJNA310207	Placenta	Bos indicus x Bos taurus	Female_Reproductive/Embryo	Unknown
SRS1269509	PRJNA310207	Placenta	Bos indicus x Bos taurus	Female_Reproductive/Embryo	Unknown
SRS1296152	PRJNA311009	Pituitary	Angus	Pituitary	M
SRS1296153	PRJNA311009	Pituitary	Angus	Pituitary	M
SRS1296154	PRJNA311009	Pituitary	Angus	Pituitary	M
SRS1296155	PRJNA311009	Pituitary	Angus	Pituitary	M
SRS1296156	PRJNA311009	Pituitary	Angus	Pituitary	M
SRS1296157	PRJNA311009	Pituitary	Angus	Pituitary	M
SRS1296158	PRJNA311009	Pituitary	Angus	Pituitary	M
SRS1296159	PRJNA311009	Pituitary	Angus	Pituitary	M
SRS1296160	PRJNA311009	Muscle	Angus	Muscle/Heart	M
SRS1296161	PRJNA311009	Muscle	Angus	Muscle/Heart	M
SRS1296162	PRJNA311009	Muscle	Angus	Muscle/Heart	M
SRS1296163	PRJNA311009	Muscle	Angus	Muscle/Heart	M
SRS1296164	PRJNA311009	Muscle	Angus	Muscle/Heart	M
SRS1296165	PRJNA311009	Muscle	Angus	Muscle/Heart	M
SRS1296166	PRJNA311009	Muscle	Angus	Muscle/Heart	M
SRS1296167	PRJNA311009	Muscle	Angus	Muscle/Heart	M
SRS1296168	PRJNA311009	Muscle	Angus	Muscle/Heart	M
[truncated: 4,643 more rows]
