# Supplementary material for: Mammary gland multi-omics data reveals new genetic insights into milk production traits in dairy cattle
Source: PLoS Genet. 2025 Apr 17;21(4):e1011675. doi: 10.1371/journal.pgen.1011675 (PMC12054919; doi:10.1371/journal.pgen.1011675)
Supplement: S10 Table — (XLSX) [file pgen.1011675.s027.xlsx]

## Sheet: Sheet1
Table S10. The primers of RNA editing validation
Type	Primer	Forward	Reverse	Product size
RNA editing	ACACA	CAACTGATGTCAGGATAAAGTCG	CAGAGAAAATGCCCGAATTG	456bp
	TMED10	AAATGTCTGAAGATGGAGCTTAAC	AAGTACCAAGGGGGAAGTGG	780bp
	SLC24A5	AACTTGGTGGAAGAAGTCAATAA	TTGATCATGACAAAGTAAAATGAGAA	969bp
	ACSS2	TTTTCAGCCTAGACATTTAGATAACTC	TCAGTTTGTATATAAGATCTGCCCTAA	202bp
	MDM4	GATTGATCCGTTGATCATTATGT	TAAGTTCCCAGGTGGCACTA	267bp
	GTF3C4	TCCCTGGTGGTTCAGTCAGT	TGCTGTGGTGAGTGGTCATT	264bp
	SLC27A1	CATGCTGCCAAGAGACTGAG	GGAGATGCAAGTGATGCTGA	1005bp
	MAPKAPK5	TGGTCTACAAACTTCCCATAAACA	CTGGAACAACTGAATCCCTGT	902bp
	SSR3	AAAAGGTCATGGACTCACAGG	TCCTTTGGGGTATTGCTTGT	268bp
